# Supplementary material for: Genomic Patterns of Positive Selection at the Origin of Rust Fungi
Source: PLoS One. 2015 Dec 3;10(12):e0143959. doi: 10.1371/journal.pone.0143959 (PMC4669144; doi:10.1371/journal.pone.0143959)
Supplement: S2 Table — Summary statistics about missing data information and average gene length for each of the six data sets used in this study. (XLS) [file pone.0143959.s003.xls]

## Sheet: index
Supplementary table 2	Features of the datasets employed in the analyzes
2.1	Summary statistics about missing data information and average gene length for the basidioPAML data set
2.2	Summary statistics about missing data information and average gene length for the basidioPAML_Hv data set
2.3	Summary statistics about missing data information and average gene length for the genomic47sp_sparse data set
2.4	Summary statistics about missing data information and average gene length for the combined67sp_sparse data set
2.5	Summary statistics about missing data information and average gene length for the genomic47sp_dense data set
2.6	Summary statistics about missing data and average gene length for the combined67sp_dense data set
2.7	Summary statistics about the prevalence of rusts species for each data set

## Sheet: 2.1 basidioPAML
Supplementary table 2.1	Summary statistics about missing data information and average gene length for the basidioPAML data set
Species	Missing genes	Missing genes (%)	Total genes	Missing data (N)a	Gaps (-)a	Total missing dataa	Total missing data (%)	Total charactersa	Average gene lengtha
Agaricus bisporus	65	0.0646123	1006	36543	52614	89157	0.111823	797307	752.554
Auricularia delicate	48	0.0477137	1006	29700	54588	84288	0.105716	797307	744.279
Bjerkandera adusta	14	0.0139165	1006	8599	56343	64942	0.0814517	797307	738.275
Ceriporiopsis subvermispora	93	0.0924453	1006	56832	48813	105645	0.132502	797307	757.577
Coniophora puteana	63	0.0626243	1006	38175	50424	88599	0.111123	797307	751.552
Coprinopsis cinerea	23	0.0228628	1006	11946	62796	74742	0.0937431	797307	735.067
Cryptococcus gattii	57	0.05666	1006	46686	73074	119760	0.150206	797307	713.994
Cryptococcus neoformans	46	0.0457256	1006	43044	54828	97872	0.122753	797307	728.594
Dacryopinax sp	53	0.0526839	1006	38274	56718	94992	0.119141	797307	736.958
Dichomitus squalens	44	0.0437376	1006	28041	51462	79503	0.0997144	797307	746.164
Fomitiporia mediterranea	36	0.0357853	1006	24825	51363	76188	0.0955567	797307	743.422
Fomitopsis pinicola	20	0.0198807	1006	14091	57063	71154	0.0892429	797307	736.467
Ganoderma sp	15	0.0149105	1006	11715	54726	66441	0.0833318	797307	737.504
Gloeophyllum trabeum	14	0.0139165	1006	11565	57042	68607	0.0860484	797307	734.583
Laccaria bicolor	16	0.0159046	1006	10785	56199	66984	0.0840128	797307	737.7
Melampsora laricis-populina	14	0.0139165	1006	13701	73902	87603	0.109874	797307	715.449
Paxillus involutus	25	0.0248509	1006	15261	66030	81291	0.101957	797307	729.899
Phanerochaete carnosa	91	0.0904573	1006	52236	60678	112914	0.141619	797307	747.984
Phanerochaete chrysosporium	64	0.0636183	1006	41733	64977	106710	0.133838	797307	733.296
Phlebia brevispora	21	0.0208748	1006	12027	61305	73332	0.0919746	797307	735.006
Phlebiopsis gigantea	19	0.0188867	1006	10802	59460	70262	0.0881241	797307	736.629
Pleurotus ostreatus	32	0.0318091	1006	21210	58611	79821	0.100113	797307	736.657
Puccinia graminis f. sp. Tritici	10	0.00994036	1006	5796	62880	68676	0.086135	797307	731.596
Puccinia triticina	340	0.337972	1006	278697	21123	299820	0.376041	797307	747.009
Punctularia strigosozonata	58	0.0576541	1006	40194	53739	93933	0.117813	797307	741.962
Schizophyllum commune	20	0.0198807	1006	12066	59172	71238	0.0893483	797307	736.378
Serpula lacrymans S7.9	16	0.0159046	1006	10653	57180	67833	0.0850776	797307	736.845
Sporobolomyces roseus	15	0.0149105	1006	12406	93063	105469	0.132282	797307	699.024
Stereum hirsutum	38	0.0377734	1006	23814	51432	75246	0.0943752	797307	745.931
Trametes versicolor	38	0.0377734	1006	24684	52020	76704	0.0962038	797307	744.425
Tremella mesenterica	182	0.180915	1006	142080	61185	203265	0.254939	797307	726.36
Ustilago maydis	69	0.0685885	1006	49734	48873	98607	0.123675	797307	745.678
Wallemia sebi	98	0.0974155	1006	93288	55656	148944	0.186809	797307	714.086
Wolfiporia cocos	13	0.0129225	1006	10575	56145	66720	0.0836817	797307	735.737
Average	52.0588	0.0517483		37699.4	57514.2	95213.6	0.119419		736.313
Standard deviation	61.7242	0.0613561		50534.2	10650	45372.4	0.0569071		11.9994
a	Measured in base pairs

## Sheet: 2.2 basidioPAML_Hv
Supplementary table 2.2	Summary statistics about missing data information and average gene length for the basidioPAML_Hv data set
Species	Missing genes	Missing genes (%)	Total genes	Missing data (N)a	Gaps (-)a	Total missing dataa	Total missing data (%)	Total charactersa	Average gene lengtha
Agaricus bisporus	35	0.064695	541	23013	659508	682521	0.603057	1131768	768
Auricularia delicate	22	0.0406654	541	23799	654354	678153	0.599198	1131768	756
Bjerkandera adusta	6	0.0110906	541	4249	667179	671428	0.593256	1131768	750
Ceriporiopsis subvermispora	40	0.0739372	541	28347	657615	685962	0.606098	1131768	768
Coniophora puteana	31	0.0573013	541	25251	653538	678789	0.59976	1131768	768
Coprinopsis cinerea	12	0.0221811	541	12141	660936	673077	0.594713	1131768	750
Cryptococcus gattii	29	0.0536044	541	26823	664035	690858	0.610424	1131768	744
Cryptococcus neoformans	20	0.0369686	541	17409	659265	676674	0.597891	1131768	756
Dacryopinax sp	23	0.0425139	541	27879	655062	682941	0.603428	1131768	747
Dichomitus squalens	20	0.0369686	541	16551	657747	674298	0.595792	1131768	756
Fomitiporia mediterranea	15	0.0277264	541	9441	663096	672537	0.594236	1131768	750
Fomitopsis pinicola	9	0.0166359	541	15879	655989	671868	0.593645	1131768	751
Ganoderma sp	7	0.012939	541	5028	665379	670407	0.592354	1131768	750
Gloeophyllum trabeum	4	0.00739372	541	4287	666663	670950	0.592834	1131768	750
Hebeloma_cylindrosporum	7	0.012939	541	5532	664995	670527	0.59246	1131768	744
Hemileia vastatrix	0	0	541	1555	853245	854800	0.755278	1131768	462
Heterobasidion annosum	6	0.0110906	541	4311	668751	673062	0.5947	1131768	744
Laccaria bicolor	6	0.0110906	541	4101	667185	671286	0.59313	1131768	744
Melampsora laricispopulina	8	0.0147874	541	18708	659484	678192	0.599232	1131768	741
Paxillus involutus	9	0.0166359	541	5487	672648	678135	0.599182	1131768	747
Phanerochaete carnosa	42	0.077634	541	27741	668607	696348	0.615275	1131768	750
Phanerochaete chrysosporium	25	0.0462107	541	16089	667548	683637	0.604043	1131768	757
Phlebia brevispora	9	0.0166359	541	9564	667449	677013	0.598191	1131768	741
Phlebiopsis gigantea	6	0.0110906	541	3183	668661	671844	0.593623	1131768	741
Pleurotus ostreatus	13	0.0240296	541	9087	666375	675462	0.59682	1131768	750
Puccinia graminis f. sp. Tritici	0	0	541	420	654429	654849	0.578607	1131768	750
Puccinia triticina	139	0.256932	541	170739	582705	753444	0.665723	1131768	828
Punctularia strigosozonata	26	0.0480591	541	25620	654495	680115	0.600931	1131768	759
Schizophyllum commune	7	0.012939	541	4734	666291	671025	0.5929	1131768	741
Serpula lacrymans S7.9	5	0.00924214	541	3132	667104	670236	0.592203	1131768	745
Sporobolomyces roseus	0	0	541	906	647109	648015	0.572569	1131768	768
Stereum hirsutum	16	0.0295749	541	9795	660831	670626	0.592547	1131768	759
Trametes versicolor	15	0.0277264	541	9780	665073	674853	0.596282	1131768	751
Tremella mesenterica	82	0.151571	541	60645	624969	685614	0.60579	1131768	858
Ustilago maydis	36	0.0665434	541	37122	589722	626844	0.553863	1131768	831
Wallemia sebi	46	0.0850277	541	62952	644958	707910	0.62549	1131768	741
Wolfiporia cocos	4	0.00739372	541	4062	666114	670176	0.59215	1131768	747
Average	21.0811	0.0389669		19874.6	661868	681743	0.60237		750.351
Standard deviation	25.9234	0.0479175		29474.9	37585.3	34458.6	0.0304467		55.1429
a	Measured in base pairs

## Sheet: 2.3 genomic47sp_sparse
Supplementary table 2.3	Summary statistics about missing data information and average gene length for the genomic47sp_sparse data set
Species	Missing genes	Missing genes (%)	Total genes	Missing data (N)a	Gaps (-)a	Total missing dataa	Total missing data (%)	Total charactersa	Average gene lengtha
Agaricus_bisporus	179	0.104373	1715	91176	45609	136785	0.162299	842795	459.642
Aspergillus_carbonarius	560	0.326531	1715	307347	46700	354047	0.420087	842795	423.158
Auricularia_delicate	131	0.0763848	1715	77235	59009	136244	0.161657	842795	446.055
Bjerkandera_adusta	50	0.0291545	1715	36893	41430	78323	0.0929324	842795	459.142
Botrytis_cinerea	540	0.314869	1715	314300	65199	379499	0.450286	842795	394.294
Ceriporiopsis_subvermispora	242	0.141108	1715	100070	34468	134538	0.159633	842795	480.826
Cochliobolus_heterostrophus	504	0.293878	1715	269108	51113	320221	0.379951	842795	431.523
Colletotrichum_higginsianum	509	0.296793	1715	308297	55443	363740	0.431588	842795	397.226
Coniophora_puteana	165	0.0962099	1715	92348	39024	131372	0.155877	842795	458.983
Coprinopsis_cinerea	67	0.0390671	1715	40034	49906	89940	0.106716	842795	456.829
Cryptococcus_gattii	249	0.14519	1715	142260	64667	206927	0.245525	842795	433.744
Cryptococcus_neoformans	213	0.124198	1715	122827	55249	178076	0.211292	842795	442.556
Dacryopinax_sp	166	0.096793	1715	118716	53152	171868	0.203926	842795	433.136
Dichomitus_squalens	124	0.0723032	1715	63203	34171	97374	0.115537	842795	468.524
Fomitiporia_mediterranea	113	0.0658892	1715	67681	39535	107216	0.127215	842795	459.163
Fomitopsis_pinicola	51	0.0297376	1715	41438	38722	80160	0.0951121	842795	458.314
Ganoderma_sp	52	0.0303207	1715	38088	36907	74995	0.0889837	842795	461.696
Gloeophyllum_trabeum	45	0.0262391	1715	44431	44959	89390	0.106064	842795	451.141
Heterobasidion_annosum	59	0.0344023	1715	76158	41759	117917	0.139912	842795	437.728
Laccaria_bicolor	52	0.0303207	1715	48058	47329	95387	0.113179	842795	449.434
Lipomyces_starkeyi	509	0.296793	1715	291459	56435	347894	0.412786	842795	410.366
Melampsora_laricis-populina	81	0.0472303	1715	120988	71912	192900	0.228881	842795	397.733
Mycosphaerella_fijiensis	495	0.28863	1715	272953	52670	325623	0.386361	842795	423.911
Nectria_haematococca	529	0.308455	1715	275246	53398	328644	0.389945	842795	433.517
Paxillus_involutus	85	0.0495627	1715	62767	46839	109606	0.130051	842795	449.809
Phanerochaete_carnosa	220	0.12828	1715	114439	36539	150978	0.17914	842795	462.754
Phanerochaete_chrysosporium	222	0.129446	1715	158917	47761	206678	0.245229	842795	426.066
Phlebia_brevispora	66	0.038484	1715	46735	40778	87513	0.103837	842795	458.024
Phlebiopsis_gigantea	72	0.0419825	1715	67204	42870	110074	0.130606	842795	445.965
Pleurotus_ostreatus	85	0.0495627	1715	72710	51094	123804	0.146897	842795	441.099
Postia_placenta	1187	0.692128	1715	619307	27518	646825	0.767476	842795	371.155
Puccinia graminis f. sp. Tritici	216	0.125948	1715	134673	51984	186657	0.221474	842795	437.717
Puccinia_triticina	364	0.212245	1715	210340	76437	286777	0.340269	842795	411.56
Punctularia_strigosozonata	146	0.0851312	1715	88861	38601	127462	0.151237	842795	455.917
Saitoella_complicata	422	0.246064	1715	254471	61422	315893	0.374816	842795	407.503
Schizophyllum_commune	46	0.0268222	1715	62313	50165	112478	0.133458	842795	437.578
Serpula_lacrymans	162	0.0944606	1715	109360	40395	149755	0.177689	842795	446.259
Serpula_lacrymans_S7,9	62	0.0361516	1715	78880	38182	117062	0.138897	842795	439.04
Sporobolomyces_roseus	366	0.213411	1715	247623	43484	291107	0.345407	842795	408.961
Stereum_hirsutum	89	0.051895	1715	57720	34356	92076	0.109251	842795	461.697
Trametes_versicolor	104	0.0606414	1715	53419	34935	88354	0.104835	842795	468.306
Tremella_mesenterica	209	0.121866	1715	135691	57922	193613	0.229727	842795	431.064
Ustilago_maydis	242	0.141108	1715	109932	45682	155614	0.18464	842795	466.518
Wallemia_sebi	303	0.176676	1715	195553	77947	273500	0.324515	842795	403.183
Wolfiporia_cocos	57	0.0332362	1715	45608	37967	83575	0.0991641	842795	457.913
Yarrowia_lipolytica	524	0.305539	1715	283951	65785	349736	0.414972	842795	413.987
Average	165.5	0.0965015		104715	46769.5	143270	0.169994		441.827
Standard deviation	220.826	0.128761		114781	11595.3	118170	0.140211		24.029
a	Measured in amino acid sites

## Sheet: 2.4 combined67sp_sparse
Supplementary table 2.4	Summary statistics about missing data information and average gene length for the combined67sp_sparse data set
Species	Missing genes	Missing genes (%)	Total genes	Missing data (N)a	Gaps (-)a	Total missing dataa	Total missing data (%)	Total charactersa	Average gene lengtha
Agaricus bisporus	179	0.104373	1715	74190	17444	91634	0.118151	775565	445.268
Armillaria tabescens	1687	0.983673	1715	771671	810	772481	0.996024	775565	110.143
Aspergillus carbonarius	560	0.326531	1715	274794	30453	305247	0.39358	775565	407.202
Auricularia delicate	131	0.0763848	1715	63535	27546	91081	0.117438	775565	432.124
Bjerkandera adusta	50	0.0291545	1715	28101	11807	39908	0.0514567	775565	441.836
Botrytis cinerea	540	0.314869	1715	282823	48296	331119	0.426939	775565	378.252
Ceriporiopsis subvermispora	242	0.141108	1715	86475	9033	95508	0.123146	775565	461.682
Cochliobolus heterostrophus	504	0.293878	1715	240351	33608	273959	0.353238	775565	414.208
Colletotrichum higginsianum	509	0.296793	1715	278417	37325	315742	0.407112	775565	381.279
Coniophora puteana	165	0.0962099	1715	76251	13478	89729	0.115695	775565	442.475
Coprinopsis cinerea	67	0.0390671	1715	32748	20091	52839	0.0681297	775565	438.547
Cryptococcus gattii	249	0.14519	1715	123481	42887	166368	0.214512	775565	415.55
Cryptococcus laurentii	1163	0.678134	1715	668113	7792	675905	0.8715	775565	180.543
Cryptococcus neoformans	213	0.124198	1715	106521	33100	139621	0.180025	775565	423.398
Dacryopinax sp	166	0.096793	1715	97357	27963	125320	0.161585	775565	419.784
Dichomitus squalens	124	0.0723032	1715	52202	8819	61021	0.0786794	775565	449.116
Fomitiporia mediterranea	113	0.0658892	1715	54827	13326	68153	0.0878753	775565	441.581
Fomitopsis palustris	1499	0.874052	1715	745318	1850	747168	0.963385	775565	131.468
Fomitopsis pinicola	51	0.0297376	1715	31157	10519	41676	0.0537363	775565	441.039
Ganoderma lucidum	787	0.458892	1715	524399	22937	547336	0.705726	775565	245.936
Ganoderma sp	52	0.0303207	1715	29419	9886	39305	0.0506792	775565	442.73
Gloeophyllum trabeum	45	0.0262391	1715	34085	14560	48645	0.062722	775565	435.281
Hemileia vastatrix	1077	0.627988	1715	645097	9264	654361	0.843722	775565	189.975
Heterobasidion annosum	59	0.0344023	1715	56443	14953	71396	0.0920568	775565	425.223
Laccaria bicolor	52	0.0303207	1715	35001	16529	51530	0.0664419	775565	435.379
Lentinula edodes	928	0.541108	1715	612365	24402	636767	0.821036	775565	176.363
Leucosporidium scottii	1077	0.627988	1715	619527	20223	639750	0.824883	775565	212.876
Lipomyces starkeyi	509	0.296793	1715	258686	37022	295708	0.381281	775565	397.891
Melampsora laricis-populina	81	0.0472303	1715	100968	47543	148511	0.191487	775565	383.754
Melampsora medusae f. sp. deltoidis	1572	0.916618	1715	753727	1135	754862	0.973306	775565	144.776
Melampsora medusae f. sp. tremuloidis	1568	0.914286	1715	756958	908	757866	0.977179	775565	120.401
Melampsora occidentalis	1479	0.862391	1715	737870	1968	739838	0.953934	775565	151.386
Microbotryum violaceum	839	0.489213	1715	608175	24756	632931	0.81609	775565	162.824
Moniliophthora perniciosa	1531	0.892711	1715	754023	2156	756179	0.975004	775565	105.359
Mycosphaerella fijiensis	495	0.28863	1715	242514	35063	277577	0.357903	775565	408.187
Nectria haematococca	529	0.308455	1715	246074	35462	281536	0.363008	775565	416.551
Paxillus involutus	85	0.0495627	1715	51530	17358	68888	0.088823	775565	433.544
Phakopsora pachyrhizi	1138	0.663557	1715	659002	17365	676367	0.872096	775565	171.92
Phanerochaete carnosa	220	0.12828	1715	95797	12039	107836	0.139042	775565	446.641
Phanerochaete chrysosporium	187	0.109038	1715	274311	27570	301881	0.38924	775565	310.003
Phellinidium sulphurascens	1517	0.884548	1715	742212	1248	743460	0.958604	775565	162.146
Phlebia brevispora	66	0.038484	1715	36402	12130	48532	0.0625763	775565	440.893
Phlebiopsis gigantea	72	0.0419825	1715	50102	15515	65617	0.0846054	775565	432.105
Pisolithus microcarpus	1624	0.946939	1715	764564	635	765199	0.986634	775565	113.912
Pisolithus tinctorius	1641	0.956851	1715	765481	726	766207	0.987934	775565	126.459
Pleurotus ostreatus	85	0.0495627	1715	55065	21168	76233	0.0982935	775565	429.038
Postia placenta	1187	0.692128	1715	566205	19638	585843	0.755376	775565	359.322
Puccinia graminis f. sp. Tritici	216	0.125948	1715	117032	32760	149792	0.193139	775565	417.46
Puccinia striiformis f. sp. tritici	1556	0.907289	1715	755449	1031	756480	0.975392	775565	120.031
Puccinia triticina	364	0.212245	1715	187308	55962	243270	0.313668	775565	394.001
Punctularia strigosozonata	146	0.0851312	1715	70737	13839	84576	0.109051	775565	440.401
Saitoella complicata	422	0.246064	1715	223751	40433	264184	0.340634	775565	395.5
Schizophyllum commune	46	0.0268222	1715	46126	20704	66830	0.0861694	775565	424.646
Serpula lacrymans	162	0.0944606	1715	88493	13938	102431	0.132073	775565	433.441
Serpula lacrymans S7.9	62	0.0361516	1715	56973	11910	68883	0.0888165	775565	427.515
Sporobolomyces roseus	366	0.213411	1715	213588	28212	241800	0.311773	775565	395.675
Stereum hirsutum	89	0.051895	1715	45865	10414	56279	0.0725652	775565	442.365
Suillus luteus	1635	0.953353	1715	768026	1023	769049	0.991598	775565	81.45
Taiwanofungus camphoratus	1080	0.629738	1715	641545	12172	653717	0.842891	775565	191.887
Trametes versicolor	104	0.0606414	1715	42539	8721	51260	0.0660938	775565	449.6
Tremella mesenterica	209	0.121866	1715	113991	35029	149020	0.192144	775565	416.033
Uromyces appendiculatus	1170	0.682216	1715	680286	7048	687334	0.886236	775565	161.892
Uromyces viciae-fabae	1631	0.95102	1715	764186	177	764363	0.985556	775565	133.357
Ustilago maydis	242	0.141108	1715	97225	26307	123532	0.15928	775565	442.656
Wallemia sebi	303	0.176676	1715	169729	50603	220332	0.284092	775565	393.225
Wolfiporia cocos	57	0.0332362	1715	35332	9813	45145	0.0582092	775565	440.543
Yarrowia lipolytica	524	0.305539	1715	252891	46037	298928	0.385433	775565	400.199
Average	583.552	0.340264		306499	19200.6	325699	0.419951		336.392
Standard deviation	571.956	0.333502		286318	14390.3	280445	0.361601		129.404
a	Measured in amino acid sites

## Sheet: 2.5 genomic47sp_dense
Supplementary table 2.5	Summary statistics about missing data information and average gene length for the genomic47sp_dense data set
Species	Missing genes	Missing genes (%)	Total genes	Missing data (N)a	Gaps (-)a	Total missing dataa	Total missing data (%)	Total charactersa
Agaricus_bisporus	5	0.00815661	613	10590	16266	26856	0.0768021	349678
Aspergillus_carbonarius	85	0.138662	613	65286	21655	86941	0.248632	349678
Auricularia_delicate	5	0.00815661	613	10605	20772	31377	0.0897311	349678
Bjerkandera_adusta	0	0	613	5882	13799	19681	0.0562832	349678
Botrytis_cinerea	75	0.122349	613	69660	30876	100536	0.28751	349678
Ceriporiopsis_subvermispora	5	0.00815661	613	6906	12812	19718	0.056389	349678
Cochliobolus_heterostrophus	64	0.104405	613	48053	24135	72188	0.206441	349678
Colletotrichum_higginsianum	61	0.0995106	613	67996	24948	92944	0.265799	349678
Coniophora_puteana	5	0.00815661	613	11559	13754	25313	0.0723895	349678
Coprinopsis_cinerea	3	0.00489396	613	5013	16958	21971	0.0628321	349678
Cryptococcus_gattii	4	0.00652529	613	10297	26925	37222	0.106447	349678
Cryptococcus_neoformans	0	0	613	5560	22388	27948	0.079925	349678
Dacryopinax_sp	6	0.00978793	613	16557	19406	35963	0.102846	349678
Dichomitus_squalens	3	0.00489396	613	5228	12325	17553	0.0501976	349678
Fomitiporia_mediterranea	2	0.00326264	613	8832	14344	23176	0.0662781	349678
Fomitopsis_pinicola	0	0	613	6792	13849	20641	0.0590286	349678
Ganoderma_sp	0	0	613	6533	13094	19627	0.0561288	349678
Gloeophyllum_trabeum	0	0	613	6513	15365	21878	0.0625661	349678
Heterobasidion_annosum	0	0	613	17613	14909	32522	0.0930056	349678
Laccaria_bicolor	0	0	613	10749	15707	26456	0.0756582	349678
Lipomyces_starkeyi	65	0.106036	613	57008	26985	83993	0.240201	349678
Melampsora_laricis-populina	2	0.00326264	613	28206	23347	51553	0.14743	349678
Mycosphaerella_fijiensis	61	0.0995106	613	49043	25709	74752	0.213774	349678
Nectria_haematococca	64	0.104405	613	46385	25328	71713	0.205083	349678
Paxillus_involutus	0	0	613	10537	16925	27462	0.0785351	349678
Phanerochaete_carnosa	7	0.0114192	613	18519	14095	32614	0.0932687	349678
Phanerochaete_chrysosporium	6	0.00978793	613	31769	19698	51467	0.147184	349678
Phlebia_brevispora	2	0.00326264	613	11293	13658	24951	0.0713542	349678
Phlebiopsis_gigantea	1	0.00163132	613	10367	14477	24844	0.0710482	349678
Pleurotus_ostreatus	0	0	613	14742	17482	32224	0.0921534	349678
Postia_placenta	345	0.562806	613	227201	14145	241346	0.690195	349678
Puccinia graminis f. sp. Tritici	4	0.00652529	613	9345	20537	29882	0.0854558	349678
Puccinia_triticina	9	0.0146819	613	25598	34203	59801	0.171017	349678
Punctularia_strigosozonata	5	0.00815661	613	11825	13385	25210	0.0720949	349678
Saitoella_complicata	49	0.0799347	613	47043	27558	74601	0.213342	349678
Schizophyllum_commune	0	0	613	13711	17047	30758	0.0879609	349678
Serpula_lacrymans	1	0.00163132	613	18013	14645	32658	0.0933945	349678
Serpula_lacrymans_S7.9	0	0	613	17488	12751	30239	0.0864767	349678
Sporobolomyces_roseus	15	0.0244698	613	48157	20112	68269	0.195234	349678
Stereum_hirsutum	3	0.00489396	613	8350	12342	20692	0.0591744	349678
Trametes_versicolor	0	0	613	4114	12880	16994	0.048599	349678
Tremella_mesenterica	2	0.00326264	613	14936	22288	37224	0.106452	349678
Ustilago_maydis	11	0.0179445	613	13224	16198	29422	0.0841403	349678
Wallemia_sebi	18	0.0293638	613	29058	29882	58940	0.168555	349678
Wolfiporia_cocos	0	0	613	6321	13117	19438	0.0555883	349678
Yarrowia_lipolytica	64	0.104405	613	50246	31565	81811	0.233961	349678
Average	22.9783	0.0374849		26494	19014	45508	0.130143
Standard deviation	54.7757	0.0893568		35765.3	6045.16	37834.6	0.108198
a	Measured in amino acid sites

## Sheet: 2.6 combined67sp_dense
Supplementary table 2.6	Summary statistics about missing data and average gene length for the combined67sp_dense data set
Species	Missing genes	Missing genes (%)	Total genes	Missing data (N)a	Gaps (-)a	Total missing dataa	Total missing data (%)	Total charactersa	Average gene lengtha
Agaricus bisporus	5	0.00814332	614	6643	5356	11999	0.0368419	325689	515.09
Armillaria tabescens	596	0.970684	614	323319	513	323832	0.994298	325689	103.167
Aspergillus carbonarius	86	0.140065	614	58074	13418	71492	0.21951	325689	481.434
Auricularia delicate	5	0.00814332	614	6968	8512	15480	0.04753	325689	509.374
Bjerkandera adusta	0	0	614	2841	3428	6269	0.0192484	325689	520.228
Botrytis cinerea	76	0.123779	614	63870	21941	85811	0.263475	325689	445.87
Ceriporiopsis subvermispora	5	0.00814332	614	5105	2500	7605	0.0233505	325689	522.305
Cochliobolus heterostrophus	65	0.105863	614	43241	15113	58354	0.179171	325689	486.949
Colletotrichum higginsianum	62	0.100977	614	61597	16438	78035	0.2396	325689	448.649
Coniophora puteana	5	0.00814332	614	6680	3980	10660	0.0327306	325689	517.289
Coprinopsis cinerea	3	0.00488599	614	3945	5924	9869	0.0303019	325689	516.89
Cryptococcus gattii	4	0.00651466	614	7809	17323	25132	0.0771656	325689	492.716
Cryptococcus laurentii	280	0.456026	614	257036	5567	262603	0.8063	325689	188.88
Cryptococcus neoformans	0	0	614	4231	12360	16591	0.0509412	325689	503.417
Dacryopinax sp	6	0.00977199	614	11213	9448	20661	0.0634378	325689	501.691
Dichomitus squalens	3	0.00488599	614	3308	2379	5687	0.0174614	325689	523.735
Fomitiporia mediterranea	2	0.00325733	614	5083	4257	9340	0.0286777	325689	516.91
Fomitopsis palustris	493	0.802932	614	308077	1348	309425	0.950063	325689	134.413
Fomitopsis pinicola	0	0	614	3771	3370	7141	0.0219258	325689	518.808
Ganoderma lucidum	82	0.13355	614	169650	15911	185561	0.569749	325689	263.398
Ganoderma sp	0	0	614	3610	2648	6258	0.0192146	325689	520.246
Gloeophyllum trabeum	0	0	614	3911	4341	8252	0.0253371	325689	516.998
Hemileia vastatrix	251	0.408795	614	246533	5698	252231	0.774454	325689	202.364
Heterobasidion annosum	0	0	614	11443	4428	15871	0.0487305	325689	504.59
Laccaria bicolor	0	0	614	6361	4765	11126	0.0341614	325689	512.318
Lentinula edodes	170	0.276873	614	224613	17199	241812	0.742463	325689	188.912
Leucosporidium scottii	226	0.368078	614	225014	13418	238432	0.732085	325689	224.889
Lipomyces starkeyi	66	0.107492	614	51111	16571	67682	0.207812	325689	470.816
Melampsora laricis-populina	2	0.00325733	614	21316	14613	35929	0.110317	325689	473.464
Melampsora medusae f. sp. deltoidis	535	0.871336	614	312449	798	313247	0.961798	325689	157.494
Melampsora medusae f. sp. tremuloidis	534	0.869707	614	315729	224	315953	0.970106	325689	121.7
Melampsora occidentalis	487	0.79316	614	303472	1257	304729	0.935644	325689	165.039
Microbotryum violaceum	139	0.226384	614	227099	16100	243199	0.746722	325689	173.663
Moniliophthora perniciosa	505	0.822476	614	313364	760	314124	0.964491	325689	106.101
Mycosphaerella fijiensis	62	0.100977	614	43213	16516	59729	0.183393	325689	481.812
Nectria haematococca	65	0.105863	614	41526	16030	57556	0.176721	325689	488.403
Paxillus involutus	0	0	614	7125	6140	13265	0.040729	325689	508.834
Phakopsora pachyrhizi	280	0.456026	614	251612	12211	263823	0.810046	325689	185.228
Phanerochaete carnosa	7	0.0114007	614	13939	4111	18050	0.055421	325689	506.819
Phanerochaete chrysosporium	1	0.00162866	614	129479	12645	142124	0.436379	325689	299.454
Phellinidium sulphurascens	508	0.827362	614	306728	891	307619	0.944518	325689	170.472
Phlebia brevispora	2	0.00325733	614	7313	3512	10825	0.0332372	325689	514.484
Phlebiopsis gigantea	1	0.00162866	614	5615	4103	9718	0.0298383	325689	515.45
Pisolithus microcarpus	566	0.921824	614	319732	567	320299	0.98345	325689	112.292
Pisolithus tinctorius	564	0.918567	614	318449	682	319131	0.979864	325689	131.16
Pleurotus ostreatus	0	0	614	9041	6335	15376	0.0472107	325689	505.396
Postia placenta	345	0.561889	614	207531	12267	219798	0.674871	325689	393.647
Puccinia graminis f. sp. Tritici	4	0.00651466	614	7637	11959	19596	0.0601678	325689	501.792
Puccinia striiformis f. sp. tritici	523	0.851792	614	314307	659	314966	0.967076	325689	117.835
Puccinia triticina	9	0.014658	614	21731	25030	46761	0.143576	325689	461.038
Punctularia strigosozonata	5	0.00814332	614	7599	3385	10984	0.0337254	325689	516.757
Saitoella complicata	50	0.0814332	614	40370	17729	58099	0.178388	325689	474.45
Schizophyllum commune	0	0	614	8433	5952	14385	0.0441679	325689	507.01
Serpula lacrymans	1	0.00162866	614	11460	4757	16217	0.0497929	325689	504.848
Serpula lacrymans S7.9	0	0	614	9935	3416	13351	0.0409931	325689	508.694
Sporobolomyces roseus	15	0.02443	614	38430	12691	51121	0.156963	325689	458.377
Stereum hirsutum	3	0.00488599	614	5091	2950	8041	0.0246892	325689	519.882
Suillus luteus	566	0.921824	614	321638	224	321862	0.98825	325689	79.7292
Taiwanofungus camphoratus	243	0.395765	614	242750	7784	250534	0.769243	325689	202.574
Trametes versicolor	0	0	614	2221	2591	4812	0.0147748	325689	522.601
Tremella mesenterica	2	0.00325733	614	10100	12330	22430	0.0688694	325689	495.521
Uromyces appendiculatus	312	0.508143	614	269908	3918	273826	0.840759	325689	171.732
Uromyces viciae-fabae	563	0.916938	614	318272	147	318419	0.977678	325689	142.549
Ustilago maydis	11	0.0179153	614	10773	8823	19596	0.0601678	325689	507.617
Wallemia sebi	18	0.029316	614	23208	18066	41274	0.126728	325689	477.206
Wolfiporia cocos	0	0	614	3600	2748	6348	0.019491	325689	520.099
Yarrowia lipolytica	66	0.107492	614	44139	22102	66241	0.203387	325689	473.445
Average	141.567	0.230565		104349	7987.72	112337	0.344921		388.463
Standard deviation	204.837	0.333611		126103	6548.67	124314	0.381696		161.318

## Sheet: 2.7 Rust_species_prevalence
Supplementary table 2.7	Summary statistics about the prevalence of rusts species for each data set
Data set	4 species	%	3 species	%	2 species	%	1 species	%
basidioPAML	NA	NA	642	0.638171	364	0.361829	0	0
basidioPAML_Hv	395	0.728782	147	0.271218	0	0	0	0
genomic47sp_sparse	NA	NA	1250	0.728863	269	0.156851	196	0.114286
combined67sp_sparse	638	0.372012	656	0.382507	262	0.15277	159	0.0927114
genomic47sp_dense	NA	NA	599	0.97557	15	0.02443	0	0
combined67sp_dense	363	0.591205	236	0.384365	15	0.02443	0	0
				0.780868
