# Supplementary material for: Genomic Patterns of Positive Selection at the Origin of Rust Fungi
Source: PLoS One. 2015 Dec 3;10(12):e0143959. doi: 10.1371/journal.pone.0143959 (PMC4669144; doi:10.1371/journal.pone.0143959)
Supplement: S3 Table — Detailed table with the results of the branch-site test for each gene contained in the basidioPAML and basidioPAML_Hv data sets. (XLS) [file pone.0143959.s004.xls]

## Sheet: Full_results
Supplementary table 3	Overview of PAML results for basidioPAML and basidioPAML_Hv data sets
	basidioPAML																			basidioPAML_Hv
Gene	Subsitution saturation	lnL Alternative	lnL Null	p-value	FDR correction	N sites	w class 0	w class 1	w class 2	w class 3	Selected sites	Selected sites position	Conserved sites	Mostly conserved sites	Unique sites	Mostly_unique	Diversifying sites	Mostly diverse	All unique sites	Substitution saturation	lnL Alternative	lnL Null	p-value	FDR correction	N sites	w class 0	w class 1	w class 2	w class 3	Selected sites	Selected sites position	Conserved sites	Mostly conserved sites	Unique sites	Mostly_unique	Diversifying sites	Mostly diverse	All unique sites
BasidioOnly2585	No	-20282.5	-20284.2	0.0653268		831														No	-5683.15	-5683.92	0.214534	1	252
BasidioOnly2685	No	-2402.51	-2402.51	0.953013		138														No	-3224.82	-3224.83	0.897067	1	153
BasidioOnly2686	No	-7691.27	-7694.11	0.0171256		324														No	-11949.4	-11952.1	0.0199384	1	528
BasidioOnly2687	No	-5109.98	-5110	0.827859		285														No	-4387.45	-4388.93	0.0856632	1	207
BasidioOnly2689	No	-9361.05	-9361.68	0.260851		396														N/A				1
BasidioOnly2690	No	-14712.6	-14712.8	0.534759		612														No	-2366.76	-2366.76	1	1	102
BasidioOnly2691	No	-28191.8	-28180	1		1125														No	-31874.5	-31879.2	0.00197944	0.0171401	1185	(0.75803, 0.05183, 0.05183)	(0.04331, 1.0, 1.0)	(0.18793, 0.05183, 999.0)	(0.01074, 1.0, 999.0)	0	[]	None	None	None	None	None
BasidioOnly2692	No	-13116.7	-13117.5	0.214891		648														No	-11072.2	-11072.5	0.379901	1	510
BasidioOnly2693	No	-33318.9	-33322.9	0.00474091	0.0307395	1359	(0.8166, 0.02971, 0.02971)	(0.04038, 1.0, 1.0)	(0.13628, 0.02971, 60.38296)	(0.00674, 1.0, 60.38296)	8	[('4', '0.994**'), ('41', '0.963*'), ('65', '0.955*'), ('98', '0.963*'), ('145', '0.969*'), ('272', '0.978*'), ('343', '0.974*'), ('419', '0.980*')]	1	1	3	0	3	0	27	No	-31848.5	-31839.6	1	1	1230
BasidioOnly2694	No	-10148.4	-10150.8	0.0280743		573														No	-15256.7	-15265	4.3201e-05	0.00153254	879	(0.86052, 0.02875, 0.02875)	(0.05203, 1.0, 1.0)	(0.08247, 0.02875, 999.0)	(0.00499, 1.0, 999.0)	3	[('84', '0.966*'), ('159', '0.979*'), ('210', '0.983*')]	0	0	2	1	0	0	5
BasidioOnly2695	No	-11250.8	-11254.2	0.00984678	0.047577	621	(0.8082, 0.0305, 0.0305)	(0.03973, 1.0, 1.0)	(0.14494, 0.0305, 999.0)	(0.00713, 1.0, 999.0)	1	[('188', '0.987*')]	0	0	1	0	0	0	9	No	-15509.4	-15513.4	0.00486142	0.0294048	819	(0.81939, 0.03278, 0.03278)	(0.04265, 1.0, 1.0)	(0.13113, 0.03278, 999.0)	(0.00683, 1.0, 999.0)	2	[('131', '0.979*'), ('245', '0.986*')]	0	0	1	1	0	0	10
BasidioOnly2696	No	-6546.67	-6547.46	0.208005		345														No	-5778.93	-5779.95	0.152581	1	291
BasidioOnly2697	No	-5345.36	-5349.1	0.0062346	0.0382014	282	(0.78639, 0.03298, 0.03298)	(0.06093, 1.0, 1.0)	(0.1417, 0.03298, 999.0)	(0.01098, 1.0, 999.0)	6	[('3', '0.999**'), ('4', '0.957*'), ('30', '0.975*'), ('50', '0.994**'), ('51', '0.990*'), ('87', '0.993**')]	0	0	3	2	0	1	5	No	-4873.14	-4876.3	0.0119046	1	240
BasidioOnly2699	No	-19740.4	-19741.4	0.159066		711														No	-5828.78	-5829.1	0.427206	1	216
BasidioOnly2700	No	None	None	1		360														No	-6650.32	-6653.66	0.00979248	1	339
BasidioOnly2701	No	-2658.2	-2659.14	0.171172		99														N/A				1
BasidioOnly2702	No	-15638.5	-15645.6	0.000177481	0.00371601	606	(0.85225, 0.06522, 0.06522)	(0.08527, 1.0, 1.0)	(0.0568, 0.06522, 999.0)	(0.00568, 1.0, 999.0)	2	[('33', '0.998**'), ('196', '0.953*')]	1	0	0	0	1	0	1	No	-12401.2	-12408.5	0.000129905	0.00326612	453	(0.82548, 0.05926, 0.05926)	(0.08115, 1.0, 1.0)	(0.08501, 0.05926, 999.0)	(0.00836, 1.0, 999.0)	4	[('31', '0.982*'), ('37', '0.993**'), ('132', '0.976*'), ('145', '0.964*')]	0	1	0	0	1	2	0
BasidioOnly2703	No	-4151.35	-4155.91	0.00253638	0.0203925	162	(0.87744, 0.03739, 0.03739)	(0.05138, 1.0, 1.0)	(0.06724, 0.03739, 999.0)	(0.00394, 1.0, 999.0)	0	[]	None	None	None	None	None	None	None	N/A				1
BasidioOnly2704	No	-12007.5	-12018	0.004431	0.000296877	783	(0.91879, 0.02519, 0.02519)	(0.02606, 1.0, 1.0)	(0.05362, 0.02519, 999.0)	(0.00152, 1.0, 999.0)	6	[('3', '0.985*'), ('6', '1.000**'), ('7', '0.974*'), ('158', '0.999**'), ('207', '0.997**'), ('210', '0.990**')]	0	0	3	2	0	1	5	No	-17938.3	-17944	0.000763973	0.00990833	1131	(0.92001, 0.03183, 0.03183)	(0.03832, 1.0, 1.0)	(0.04001, 0.03183, 42.97424)	(0.00167, 1.0, 42.97424)	3	[('6', '0.988*'), ('14', '0.991**'), ('220', '0.982*')]	0	0	0	0	3	0	0
BasidioOnly2705	No	-18380.6	-18382	0.0978649		777														No	-1807.96	-1808.24	0.456334	1	78
BasidioOnly2706	No	-3077.48	-3080.53	0.0135922		171														No	-4048.22	-4052.13	0.00517822	0.0305065	255	(0.88583, 0.03906, 0.03906)	(0.07134, 1.0, 1.0)	(0.03964, 0.03906, 999.0)	(0.00319, 1.0, 999.0)	2	[('56', '0.981*'), ('83', '0.998**')]	0	0	1	1	0	0	1
BasidioOnly2708	No	-24258.2	-24258.2	0.904042		1065														N/A				1
BasidioOnly2712	No	-14828.6	-14833.3	0.00228183	0.0196021	741	(0.86838, 0.01999, 0.01999)	(0.04409, 1.0, 1.0)	(0.0833, 0.01999, 999.0)	(0.00423, 1.0, 999.0)	2	[('41', '0.967*'), ('96', '0.972*')]	0	0	2	0	0	0	8	No	-11347.4	-11350.5	0.0122134	1	531
BasidioOnly2713	No	-1231.04	-1036.34	1		45														No	-3692.89	-3692.89	1	1	129
BasidioOnly2715	No	-19509.1	-19509.1	0.90325		1056														No	-13375.2	-13376.8	0.0718194	1	654
BasidioOnly2716	No	-7916.25	-7916.84	0.280186		366														N/A				1
BasidioOnly2717	No	-30394.8	-30401.2	0.000342661	0.00564548	1389	(0.82414, 0.03222, 0.03222)	(0.04595, 1.0, 1.0)	(0.12305, 0.03222, 189.14759)	(0.00686, 1.0, 189.14759)	13	[('41', '0.998**'), ('62', '0.964*'), ('69', '0.967*'), ('115', '0.982*'), ('137', '0.996**'), ('184', '0.954*'), ('229', '0.970*'), ('294', '0.985*'), ('324', '0.993**'), ('345', '0.997**'), ('360', '0.995**'), ('378', '0.998**'), ('393', '0.984*')]	0	1	9	2	1	0	22	N/A				1
BasidioOnly2718	No	-20071.4	-20072.8	0.0936151		954														N/A				1
BasidioOnly2719	No	-11065.4	-11065.5	0.596878		504														No	-10781.3	-10781.6	0.438911	1	465
BasidioOnly2723	No	-11333.5	-11333.9	0.373002		498														N/A				1
BasidioOnly2725	No	-16425.2	-16428.7	0.00849827	0.0454447	672	(0.78779, 0.03845, 0.03845)	(0.1063, 1.0, 1.0)	(0.09332, 0.03845, 13.48392)	(0.01259, 1.0, 13.48392)	8	[('4', '0.989*'), ('9', '0.977*'), ('10', '0.956*'), ('63', '0.952*'), ('80', '0.994**'), ('148', '0.987*'), ('189', '0.990**'), ('220', '0.954*')]	1	1	3	1	0	2	4	N/A				1
BasidioOnly2727	No	-11194.8	-11195.8	0.167921		453														N/A				1
BasidioOnly2728	No	-9389.61	-9389.99	0.381876		438														No	-8220.6	-8224.73	0.00406785	0.0268875	390	(0.89604, 0.02019, 0.02019)	(0.04363, 1.0, 1.0)	(0.05753, 0.02019, 999.0)	(0.0028, 1.0, 999.0)	0	[]	None	None	None	None	None
BasidioOnly2729	No	-18976.4	-18981	0.0023736	0.01974	939	(0.91908, 0.02091, 0.02091)	(0.01929, 1.0, 1.0)	(0.06036, 0.02091, 66.96574)	(0.00127, 1.0, 66.96574)	2	[('4', '0.990*'), ('181', '0.957*')]	0	1	1	0	0	0	6	No	-18373.6	-18377.9	0.00346425	0.0240721	891	(0.93552, 0.01862, 0.01862)	(0.02171, 1.0, 1.0)	(0.0418, 0.01862, 999.0)	(0.00097, 1.0, 999.0)	0	[]	None	None	None	None	None
BasidioOnly2730	No	-3965.67	-3967.39	0.0640625		168														N/A				1
BasidioOnly2731	No	-12861.3	-12862.1	0.203324		531														No	-4828.77	-4829.66	0.18028	1	201
BasidioOnly2734	No	-18048.1	-18049.5	0.0994673		819														No	-21842.2	-21842.7	0.300801	1	936
BasidioOnly2735	No	-15588.2	-15589.6	0.0879621		795														No	-19909.5	-19915.1	0.000767804	0.00990833	954	(0.94408, 0.02034, 0.02034)	(0.02448, 1.0, 1.0)	(0.03065, 0.02034, 999.0)	(0.00079, 1.0, 999.0)	0	[]	None	None	None	None	None
BasidioOnly2736	No	-20662.4	-20664.2	0.0549761		789														N/A				1
BasidioOnly2737	No	-11278.2	-11280.2	0.0468021		462														N/A				1
BasidioOnly2738	No	-18631.9	-18637.8	0.000586927	0.0080803	840	(0.86873, 0.02417, 0.02417)	(0.04016, 1.0, 1.0)	(0.08709, 0.02417, 30.2559)	(0.00403, 1.0, 30.2559)	5	[('8', '0.991**'), ('20', '0.980*'), ('167', '0.956*'), ('186', '0.954*'), ('213', '0.988*')]	1	0	3	0	0	0	8	N/A				1
BasidioOnly2740	No	-11298.1	-11300.5	0.028564		507														No	-2692507	-2692.51	0.997236	1	117
BasidioOnly2741	No	-7380.86	-7382.68	0.0559844		531														No	-7535.16	-7537.22	0.0423737	1	531
BasidioOnly2742	No	-24465.1	-24471	0.000571412	0.0080803	1179	(0.86607, 0.0218, 0.0218)	(0.02508, 1.0, 1.0)	(0.10579, 0.0218, 18.9672)	(0.00306, 1.0, 18.9672)	12	[('59', '0.988*'), ('61', '0.988*'), ('83', '0.985*'), ('115', '0.982*'), ('134', '0.996**'), ('151', '0.998**'), ('155', '0.998**'), ('214', '0.998**'), ('312', '0.998**'), ('351', '0.955*'), ('369', '0.977*'), ('387', '0.989*')]	1	2	3	3	2	1	13	No	-28227	-28235.3	4.5241e-05	0.00153254	1275	(0.86285, 0.02872, 0.02872)	(0.07513, 1.0, 1.0)	(0.05705, 0.02872, 999.0)	(0.00497, 1.0, 999.0)	2	[('71', '0.985*'), ('276', '0.987*')]	1	0	1	0	0	0	6
BasidioOnly2743	No	-3208.73	-3208.9	0.55257		135														N/A				1
BasidioOnly2744	No	-13172.9	-13178.6	0.000753975	0.00947181	615	(0.84119, 0.02098, 0.02098)	(0.00873, 1.0, 1.0)	(0.14853, 0.02098, 999.0)	(0.00154, 1.0, 999.0)	4	[('17', '0.976*'), ('27', '0.974*'), ('59', '0.977*'), ('187', '0.975*')]	0	1	2	1	0	0	9	No	-23871.7	-23876.8	0.00139573	0.013395	1161	(0.93092, 0.0144, 0.0144)	(0.01226, 1.0, 1.0)	(0.05609, 0.0144, 999.0)	(0.00074, 1.0, 999.0)	0	[]	None	None	None	None	None
BasidioOnly2745	No	-14472.1	-14475.7	0.00732056	0.0411015	744	(0.8989, 0.00941, 0.00941)	(0.01474, 1.0, 1.0)	(0.08497, 0.00941, 999.0)	(0.00139, 1.0, 999.0)	0	[]	None	None	None	None	None	None	None	N/A				1
BasidioOnly2746	No	-8521.31	-8524.31	0.0144019		342														No	-9353.76	-9356.85	0.0128501	1	381
BasidioOnly2750	No	-22886	-22889	0.0148876		1044														N/A				1
BasidioOnly2751	No	-25506.4	-25509.3	0.0160659		1065														No	-2287.65	-2287.65	1	1	144
BasidioOnly2753	No	-1902.38	-1896.98	1		129														N/A				1
BasidioOnly2754	No	None	None	1		663														N/A				1
BasidioOnly2756	No	-5443.73	-5443.9	0.558401		240														No	-4280.46	-4281.61	0.129475	1	177
BasidioOnly2757	No	-19512.5	-19519.1	0.000298554	0.00508554	906	(0.9257, 0.02831, 0.02831)	(0.02504, 1.0, 1.0)	(0.04797, 0.02831, 999.0)	(0.0013, 1.0, 999.0)	3	[('143', '0.960*'), ('184', '0.995**'), ('238', '0.966*')]	1	0	1	1	0	0	5	No	-9239.01	-9239.01	0.994589	1	381
BasidioOnly2759	No	-17070.1	-17071.2	0.138239		711														No	-3192.44	-3192.67	0.490054	1	117
BasidioOnly2760	No	-4381.03	-4381.03	1		273														No	-5209.79	-5209.48	1	1	345
BasidioOnly2761	No	-17724.1	-17727.5	0.00913693	0.0467108	822	(0.85077, 0.02389, 0.02389)	(0.01407, 1.0, 1.0)	(0.13297, 0.02389, 38.13628)	(0.0022, 1.0, 38.13628)	5	[('45', '0.991**'), ('115', '0.980*'), ('216', '0.984*'), ('241', '0.991**'), ('267', '0.980*')]	1	0	3	1	0	0	12	N/A				1
BasidioOnly2762	No	-23141.6	-23141.9	0.446964		996														No	-12524.1	-12524.4	0.40522	1	528
BasidioOnly2764	No	-8890.36	-8891.21	0.193514		450														No	-1744.65	-1744.34	1	1	90
BasidioOnly2765	No	-8816.36	-8816.36	1		333														N/A				1
BasidioOnly2767	No	-12265.9	-12268.6	0.0209108		531														N/A				1
BasidioOnly2768	No	-27090.7	-27091.6	0.168319		1215														No	-10796.3	-10798.8	0.0253458	1	495
BasidioOnly2769	No	-3718.33	-3720.12	0.0583855		177														No	-3867.35	-3867.35	1	1	174
BasidioOnly2771	No	-15321.5	-15323.1	0.0739274		555														N/A				1
BasidioOnly2774	No	-9415.09	-9416.58	0.0849149		357														N/A				1
BasidioOnly2779	No	-7441.82	-7442.92	0.136382		342														No	-2071.37	-2071.82	0.343745	1	105
BasidioOnly2780	No	-15237.9	-15238.8	0.195735		723														No	-13717	-13717.2	0.553764	1	624
BasidioOnly2783	No	-26975.3	-26978.3	0.0152385		1332														No	-15445.5	-15445.5	0.997236	1	750
BasidioOnly2784	No	-2886.86	-2888.59	0.0625015		147														No	-8392.68	-8394.26	0.0755305	1	396
BasidioOnly2785	No	-7833.17	-7836.12	0.0151601		414														No	-5435.13	-5439.09	0.00488271	0.0294048	276	(0.93147, 0.019, 0.019)	(0.02653, 1.0, 1.0)	(0.04084, 0.019, 999.0)	(0.00116, 1.0, 999.0)	0	[]	None	None	None	None	None
BasidioOnly2788	No	-13947.2	-13948.3	0.132471		576														No	-5576.69	-5577.48	0.208288	1	270
BasidioOnly2789	No	-40791.3	-40791.4	0.607553		1773														N/A				1
BasidioOnly2790	No	-31481.4	-31486	0.00241902	0.0199272	1491	(0.90773, 0.02584, 0.02584)	(0.0353, 1.0, 1.0)	(0.05484, 0.02584, 85.10496)	(0.00213, 1.0, 85.10496)	2	[('284', '0.958*'), ('319', '0.973*')]	1	0	0	1	0	0	14	No	-8767.83	-8769	0.127453	1	438
BasidioOnly2791	No	-10422.8	-10427.4	0.00249646	0.0202334	531	(0.86355, 0.01476, 0.01476)	(0.01492, 1.0, 1.0)	(0.11947, 0.01476, 999.0)	(0.00206, 1.0, 999.0)	1	[('74', '0.953*')]	0	0	0	1	0	0	7	N/A				1
BasidioOnly2792	No	-11696.1	-11702.1	0.000508712	0.00751846	492	(0.80465, 0.03364, 0.03364)	(0.09161, 1.0, 1.0)	(0.09314, 0.03364, 999.0)	(0.0106, 1.0, 999.0)	3	[('2', '0.955*'), ('44', '0.975*'), ('136', '0.986*')]	0	1	1	1	0	0	2	No	-11593.2	-11595.8	0.0225624	1	489
BasidioOnly2793	No	-28023.9	-28025.9	0.0500183		1110														N/A				1
BasidioOnly2795	No	-21530.4	-21530.8	0.394864		732														N/A				1
BasidioOnly2796	No	-5591.9	-5592.33	0.355018		252														No	-5916.34	-5907.36	1	1	252
BasidioOnly2797	No	-7466.54	-7469.18	0.0215654		351														No	-12913.9	-12917.2	0.00999136	1	534
BasidioOnly2798	No	-20808	-20808.1	0.668806		798														No	-2593.96	-2599.56	0.000816256	0.0101736	105	(0.80614, 0.01343, 0.01343)	(0.0, 1.0, 1.0)	(0.19386, 0.01343, 395.15535)	(0.0, 1.0, 395.15535)	0	[]	None	None	None	None	None
BasidioOnly2799	No	-15474	-15475.6	0.0749134		1017														No	-17281.5	-17285.8	0.00323858	0.0227963	1083	(0.98133, 0.00674, 0.00674)	(0.011, 1.0, 1.0)	(0.00759, 0.00674, 999.0)	(9e-05, 1.0, 999.0)	0	[]	None	None	None	None	None
BasidioOnly2800	No	-10230.7	-10235.1	0.00305269	0.0228951	426	(0.76739, 0.04879, 0.04879)	(0.03298, 1.0, 1.0)	(0.1914, 0.04879, 891.4414)	(0.00823, 1.0, 891.4414)	11	[('19', '0.985*'), ('25', '0.954*'), ('37', '0.998**'), ('56', '0.963*'), ('77', '0.981*'), ('81', '0.951*'), ('88', '0.998**'), ('92', '0.998**'), ('100', '0.996**'), ('132', '0.954*'), ('136', '0.993**')]	0	0	7	3	1	0	16	No	-10461.8	-10464.9	0.0122921	1	396
BasidioOnly2802	No	-8251.14	-8251.18	0.77806		384														No	-8664.13	-8664.67	0.297262	1	387
BasidioOnly2803	No	-7480.24	-7481.24	0.155923		309														No	-8218.95	-8219.16	0.523096	1	333
BasidioOnly2805	No	-11410.4	-11414.5	0.00428374	0.0292707	645	(0.83852, 0.04249, 0.04249)	(0.09695, 1.0, 1.0)	(0.05783, 0.04249, 712.46492)	(0.00669, 1.0, 712.46492)	5	[('2', '0.995**'), ('24', '0.951*'), ('159', '0.968*'), ('168', '0.971*'), ('171', '0.992**')]	0	1	2	2	0	0	6	No	-13990.3	-13995.4	0.00130808	0.013377	762	(0.85052, 0.04324, 0.04324)	(0.09513, 1.0, 1.0)	(0.04888, 0.04324, 735.05445)	(0.00547, 1.0, 735.05445)	4	[('2', '0.993**'), ('186', '0.991**'), ('202', '0.961*'), ('205', '0.989*')]	0	0	1	1	1	1	6
BasidioOnly2808	No	-1582.23	-1583.3	0.143511		99														No	-2869.33	-2934.89	0	0	105	(0.73063, 0.25244, 0.25244)	(0.26937, 1.0, 1.0)	(0.0, 0.25244, 1.0)	(0.0, 1.0, 1.0)	0	[]	None	None	None	None	None	None	None
BasidioOnly2810	No	-16070.4	-16074.7	0.0034732	0.0247558	759	(0.89633, 0.03198, 0.03198)	(0.03799, 1.0, 1.0)	(0.06301, 0.03198, 144.82198)	(0.00267, 1.0, 144.82198)	5	[('101', '0.987*'), ('127', '0.978*'), ('188', '0.951*'), ('246', '0.968*'), ('252', '0.978*')]	0	2	1	0	0	1	8	No	-11979.8	-11984.2	0.00321248	0.0227963	540	(0.87727, 0.03177, 0.03177)	(0.03511, 1.0, 1.0)	(0.08424, 0.03177, 589.09532)	(0.00337, 1.0, 589.09532)	6	[('32', '0.998**'), ('58', '0.996**'), ('119', '0.990*'), ('147', '0.981*'), ('170', '0.970*'), ('180', '0.996**')]	0	1	0	0	0	4	5
BasidioOnly2812	No	-17899.3	-17906	0.00023476	0.00453719	771	(0.85857, 0.03882, 0.03882)	(0.06263, 1.0, 1.0)	(0.07344, 0.03882, 166.32491)	(0.00536, 1.0, 166.32491)	5	[('12', '0.996**'), ('32', '0.994**'), ('44', '0.995**'), ('55', '0.991**'), ('240', '0.992**')]	0	0	1	2	0	1	9	N/A				1
BasidioOnly2813	No	-36335.2	-36335.4	0.471017		1365														N/A				1
BasidioOnly2814	No	-21758.4	-21761.7	0.00983605	0.047577	936	(0.77838, 0.04661, 0.04661)	(0.02661, 1.0, 1.0)	(0.18856, 0.04661, 5.55595)	(0.00645, 1.0, 5.55595)	14	[('3', '0.998**'), ('6', '0.996**'), ('36', '0.996**'), ('70', '0.997**'), ('87', '0.994**'), ('94', '0.988*'), ('114', '0.997**'), ('155', '0.993**'), ('221', '0.962*'), ('243', '0.980*'), ('246', '0.991**'), ('250', '0.975*'), ('277', '0.998**'), ('303', '0.981*')]	0	2	7	1	1	3	29	N/A				1
BasidioOnly2815	No	-9851.44	-9855.09	0.00692643	0.0399008	501	(0.94454, 0.03407, 0.03407)	(0.02894, 1.0, 1.0)	(0.02573, 0.03407, 999.0)	(0.00079, 1.0, 999.0)	2	[('74', '0.962*'), ('145', '0.993**')]	0	1	1	0	0	0	3	No	-8458.74	-8458.74	1	1	396
BasidioOnly2816	No	-27484.2	-27487.5	0.00978419	0.047577	1308	(0.86513, 0.02555, 0.02555)	(0.04306, 1.0, 1.0)	(0.08745, 0.02555, 11.01538)	(0.00435, 1.0, 11.01538)	1	[('158', '0.959*')]	0	0	0	1	0	0	23	No	-20408.8	-20416	0.000138599	0.00326612	897	(0.90795, 0.03207, 0.03207)	(0.0203, 1.0, 1.0)	(0.07018, 0.03207, 999.0)	(0.00157, 1.0, 999.0)	0	[]	None	None	None	None	None
BasidioOnly2817	No	-31612	-31634.5	0	0	1281	(0.83193, 0.0284, 0.0284)	(0.02814, 1.0, 1.0)	(0.13535, 0.0284, 5.9774)	(0.00458, 1.0, 5.9774)	1	[('107', '0.967*')]	0	0	0	0	0	1	22	N/A				1
BasidioOnly2818	No	-29077.9	-29116.5	0	0	1467	(0.8836, 0.02558, 0.02558)	(0.0448, 1.0, 1.0)	(0.06814, 0.02558, 73.07398)	(0.00346, 1.0, 73.07398)	3	[('8', '0.958*'), ('80', '0.956*'), ('485', '0.983*')]	0	0	2	0	0	0	18	N/A				1
BasidioOnly2820	No	-11296.5	-11299.8	0.0102087	0.0479428	594	(0.87865, 0.01652, 0.01652)	(0.04274, 1.0, 1.0)	(0.07496, 0.01652, 889.69541)	(0.00365, 1.0, 889.69541)	3	[('80', '0.980*'), ('167', '0.961*'), ('187', '0.953*')]	0	0	3	0	0	0	9	No	-11786.6	-11789.9	0.0103027	1	534
BasidioOnly2821	No	-6930.66	-6930.97	0.433085		300														N/A				1
BasidioOnly2822	No	-8853.15	-8855.74	0.0229682		447														N/A				1
BasidioOnly2823	No	-4094.63	-4094.63	1		228														No	-6658.42	-6658.39	1	1	378
BasidioOnly2828	No	-7181.29	-7183.21	0.0499093		336														No	-10095.4	-10100.1	0.00207684	0.0171401	441	(0.81205, 0.01859, 0.01859)	(0.06584, 1.0, 1.0)	(0.11295, 0.01859, 999.0)	(0.00916, 1.0, 999.0)	0	[]	None	None	None	None	None
BasidioOnly2829	No	-6863.48	-6864.36	0.183316		342														No	-9900.68	-9900.73	0.74497	1	492
BasidioOnly2830	No	-17961.9	-17965.5	0.00784753	0.0433339	750	(0.77861, 0.04289, 0.04289)	(0.09338, 1.0, 1.0)	(0.1143, 0.04289, 999.0)	(0.01371, 1.0, 999.0)	2	[('16', '0.967*'), ('216', '0.989*')]	0	0	1	1	0	0	7	No	-8049.64	-8056.27	0.000269835	0.00443184	357	(0.82647, 0.02314, 0.02314)	(0.10017, 1.0, 1.0)	(0.06543, 0.02314, 999.0)	(0.00793, 1.0, 999.0)	3	[('76', '0.999**'), ('82', '0.999**'), ('87', '0.991**')]	1	2	0	0	0	0	0
BasidioOnly2831	No	-10818.2	-10819	0.196488		381														No	-7115.54	-7117.01	0.0869767	1	249
BasidioOnly2833	No	-9371.32	-9375.09	0.00609141	0.0376072	327	(0.77306, 0.04983, 0.04983)	(0.02926, 1.0, 1.0)	(0.19047, 0.04983, 999.0)	(0.00721, 1.0, 999.0)	8	[('9', '0.995**'), ('32', '0.996**'), ('35', '0.971*'), ('38', '0.964*'), ('47', '0.976*'), ('53', '0.987*'), ('91', '0.997**'), ('93', '0.988*')]	0	0	3	1	1	2	4	N/A				1
BasidioOnly2834	No	-13296.2	-13297.3	0.136683		561														N/A				1
BasidioOnly2835	No	-48199.2	-48232.4	0	0	1839	(0.78106, 0.0521, 0.0521)	(0.02692, 1.0, 1.0)	(0.18562, 0.0521, 28.72703)	(0.0064, 1.0, 28.72703)	15	[('2', '0.992**'), ('23', '0.970*'), ('97', '0.988*'), ('101', '0.990**'), ('125', '0.968*'), ('129', '0.998**'), ('131', '0.959*'), ('147', '0.966*'), ('226', '0.977*'), ('329', '0.982*'), ('443', '0.989*'), ('457', '0.976*'), ('512', '0.996**'), ('571', '0.988*'), ('591', '0.972*')]	0	0	7	3	2	2	47	No	-2971.51	-2971.51	1	1	117
BasidioOnly2836	No	-13719.1	-13719.3	0.522892		648														No	-14218.1	-14219.6	0.0774241	1	642
BasidioOnly2838	No	-12269.7	-12269.8	0.715659		567														No	-9968.85	-9969.91	0.144989	1	417
BasidioOnly2839	No	-12556.1	-12559.3	0.0120788		558														No	-11609.8	-11612.5	0.0185964	1	489
BasidioOnly2841	No	-7722.01	-7723.17	0.128119		423														N/A				1
BasidioOnly2842	No	-7531.74	-7534.59	0.0170128		381														No	-8662.03	-8665.21	0.0117354	1	447
BasidioOnly2843	No	-13456.5	-13457.3	0.202817		549														N/A				1
BasidioOnly2844	No	-6428.32	-6427.57	1		279														N/A				1
BasidioOnly2845	No	-9924.65	-9924.65	0.988006		429														No	-1269.09	-1268.62	1	1	78
BasidioOnly2847	No	-11139.7	-11140.8	0.145426		456														No	-2002.84	-2002.84	1	1	63
BasidioOnly2848	No	-8322.06	-8323.91	0.0545931		405														No	-2130.8	-2130.8	0.998872	1	126
BasidioOnly2849	No	-14710.5	-14710.5	0.883544		537														N/A				1
BasidioOnly2851	No	-8350.85	-8351.13	0.460963		423														N/A				1
BasidioOnly2853	No	-6660.53	-6663.71	0.0116545		291														No	-9550.99	-9553	0.0448421	1	411
BasidioOnly2855	No	-2649.1	-2649.28	0.55079		123														No	-3055.91	-3056.06	0.582071	1	129
BasidioOnly2858	No	-21033.4	-21035.5	0.0400757		906														No	-1855.54	-1855.54	1	1	78
BasidioOnly2859	No	-10149.8	-10149.8	0.998872		651														No	-8463.32	-8463.32	1	1	546
BasidioOnly2860	No	-8569.77	-8570.56	0.209686		384														N/A				1
BasidioOnly2862	No	-4812.32	-4814	0.0664125		213														N/A				1
BasidioOnly2863	No	None	None	1		0														No	-1521.94	-1521.94	1	1	54
BasidioOnly2865	No	-16709	-16709	1		927														No	-8918.36	-8918.36	1	1	417
BasidioOnly2867	No	-7876.63	-7876.71	0.67503		348														N/A				1
BasidioOnly2869	No	-9159.82	-9160.37	0.296231		492														No	-12674.8	-12676.3	0.0872622	1	651
BasidioOnly2870	No	-1357.05	-1357.12	0.696169		48														No	None	None	1	1	0
BasidioOnly2871	No	-25002.7	-25005.1	0.0298911		1257														No	-11153.8	-11154.5	0.225152	1	507
BasidioOnly2872	No	-6475.85	-6476.66	0.203882		384														No	-10031.2	-10031.8	0.255538	1	597
BasidioOnly2873	No	-14280.5	-14280.5	0.879145		543														N/A				1
BasidioOnly2874	No	-14374.8	-14375.6	0.192114		558														N/A				1
BasidioOnly2875	No	-4094.17	-4094.55	0.380502		183														No	-2549.2	-2549.51	0.430749	1	114
BasidioOnly2876	No	-7924.12	-7928.76	0.00230972	0.0196021	342	(0.85481, 0.03686, 0.03686)	(0.03907, 1.0, 1.0)	(0.10148, 0.03686, 999.0)	(0.00464, 1.0, 999.0)	5	[('7', '0.999**'), ('15', '0.965*'), ('25', '0.978*'), ('60', '0.967*'), ('103', '0.999**')]	0	0	2	3	0	0	5	N/A				1
BasidioOnly2877	No	-8126.96	-8129.69	0.0195206		468														No	-6621.98	-6624.9	0.0156137	1	372
BasidioOnly2878	No	-3498.45	-3500.27	0.0563055		129														No	-4710.13	-4683	1	1	168
BasidioOnly2880	No	-18353.7	-18354.5	0.203025		669														N/A				1
BasidioOnly2881	No	-12249.1	-12250.6	0.0800331		636														No	-5636.32	-5635.82	1	1	321
BasidioOnly2883	No	-3401.13	-3401.53	0.370138		171														No	-418.649	-366.349	1	1	15
BasidioOnly2885	No	-13077.8	-13081.3	0.00850111	0.0454447	639	(0.89532, 0.02391, 0.02391)	(0.03878, 1.0, 1.0)	(0.06317, 0.02391, 175.734)	(0.00274, 1.0, 175.734)	1	[('185', '0.988*')]	0	0	0	0	1	0	6	No	None	None	1	1	0
BasidioOnly2888	No	-10164.8	-10164.8	0.769962		534														No	-12329.4	-12332.3	0.0152217	1	603
BasidioOnly2889	No	-14012.6	-14016.3	0.00657737	0.0387318	657	(0.79048, 0.01669, 0.01669)	(0.01797, 1.0, 1.0)	(0.18729, 0.01669, 999.0)	(0.00426, 1.0, 999.0)	12	[('4', '0.999**'), ('17', '0.999**'), ('29', '0.994**'), ('43', '0.975*'), ('47', '0.986*'), ('52', '0.984*'), ('81', '0.979*'), ('96', '0.950*'), ('122', '0.999**'), ('161', '0.954*'), ('165', '0.999**'), ('197', '0.964*')]	2	4	5	0	1	0	16	No	-7059.08	-7060.65	0.0762719	1	342
BasidioOnly2890	No	-21398	-21405.5	0.000114071	0.00272956	879	(0.83902, 0.04484, 0.04484)	(0.0381, 1.0, 1.0)	(0.11754, 0.04484, 113.95331)	(0.00534, 1.0, 113.95331)	8	[('18', '0.990**'), ('54', '0.994**'), ('57', '0.969*'), ('115', '0.998**'), ('118', '0.993**'), ('147', '0.968*'), ('168', '0.995**'), ('262', '0.998**')]	1	0	3	2	2	0	10	N/A				1
BasidioOnly2891	No	-2251.99	-2252.1	0.641932		165														No	-4405.56	-4405.56	1	1	330
BasidioOnly3011	No	-6128.69	-6129.35	0.25159		225														No	-6590.01	-6591.03	0.1532	1	240
BasidioOnly3056	No	-3876.9	-3876.95	0.74907		162														N/A				1
BasidioOnly3083	No	-13339.5	-13341	0.084663		498														N/A				1
BasidioOnly3146	No	-8571.82	-8573.41	0.0744117		315														N/A				1
BasidioOnly3148	No	-16153.9	-16156	0.0412052		732														No	-972.437	-972.437	1	1	42
BasidioOnly3149	No	-2683.15	-2685.32	0.0370683		114														N/A				1
BasidioOnly3150	No	-3532.94	-3533.41	0.331259		183														N/A				1
BasidioOnly3151	No	-15830.7	-15834	0.0108025		657														No	-7686.77	-7689.54	0.0186041	1	315
BasidioOnly3152	No	-26955.2	-26961.6	0.000369741	0.00599338	1287	(0.87577, 0.03374, 0.03374)	(0.05558, 1.0, 1.0)	(0.06455, 0.03374, 154.64228)	(0.0041, 1.0, 154.64228)	12	[('29', '0.955*'), ('49', '0.961*'), ('54', '0.984*'), ('63', '0.989*'), ('108', '0.959*'), ('133', '0.994**'), ('143', '0.991**'), ('159', '0.971*'), ('218', '0.979*'), ('244', '0.979*'), ('277', '0.976*'), ('280', '0.994**')]	1	3	3	4	0	0	14	No	-2524.38	-2526.24	0.0541642	1	132
BasidioOnly3153	No	-77117.6	-77205.2	0	0	3396	(0.82845, 0.03399, 0.03399)	(0.05563, 1.0, 1.0)	(0.10863, 0.03399, 21.69406)	(0.00729, 1.0, 21.69406)	35	[('18', '0.966*'), ('22', '0.996**'), ('26', '0.973*'), ('30', '0.995**'), ('53', '0.991**'), ('64', '0.968*'), ('70', '0.988*'), ('71', '0.983*'), ('83', '0.989*'), ('144', '0.992**'), ('147', '0.977*'), ('168', '0.956*'), ('218', '0.958*'), ('243', '0.986*'), ('252', '0.985*'), ('327', '0.973*'), ('341', '0.990**'), ('367', '0.975*'), ('380', '0.986*'), ('440', '0.985*'), ('593', '0.994**'), ('…	1	2	20	6	5	1	46	N/A				1
BasidioOnly3154	No	-16000.3	-16000.4	0.743341		642														N/A				1
BasidioOnly3155	No	-13665.2	-13665.9	0.217377		663														N/A				1
BasidioOnly3156	No	-6811.84	-6811.89	0.752262		312														No	-4589.22	-4591.28	0.0425016	1	201
BasidioOnly3157	No	None	None	1		0														No	-254.072	-254.312	0.487964	1	15
BasidioOnly3159	No	-23212.1	-23213.1	0.168325		1017														No	-7877.03	-7879.23	0.035935	1	414
BasidioOnly3160	No	-6717.56	-6717.64	0.686719		405														No	-8128.29	-8128.41	0.624462	1	483
BasidioOnly3161	No	-12350.3	-12352	0.0606311		645														N/A				1
BasidioOnly3163	No	-24633.5	-24636.2	0.0203125		1032														No	-15700.1	-15702.7	0.0220956	1	663
BasidioOnly3164	No	-12845	-12845.8	0.216981		651														N/A				1
BasidioOnly3165	No	-6509.42	-6509.68	0.47354		294														N/A				1
BasidioOnly3166	No	-37876.2	-37879.4	0.011247		1734														No	-13176.3	-13177.4	0.124615	1	552
BasidioOnly3167	No	-1933.32	-1933.89	0.28268		99														No	-2648.05	-2648.88	0.197022	1	120
BasidioOnly3168	No	-4922.77	-4922.78	0.875298		264														No	-5058.73	-5058.73	0.998872	1	261
BasidioOnly3169	No	-8238.95	-8240.32	0.0979378		336														N/A				1
BasidioOnly3170	No	-10591.4	-10592.8	0.0895058		417														N/A				1
BasidioOnly3172	No	-16765.5	-16774.1	3.5565e-05	0.00142971	774	(0.81383, 0.04003, 0.04003)	(0.06823, 1.0, 1.0)	(0.10882, 0.04003, 999.0)	(0.00912, 1.0, 999.0)	15	[('35', '0.968*'), ('46', '0.999**'), ('60', '0.976*'), ('92', '0.951*'), ('103', '0.992**'), ('112', '0.960*'), ('146', '0.984*'), ('160', '0.994**'), ('163', '0.983*'), ('164', '0.955*'), ('168', '0.978*'), ('198', '0.998**'), ('200', '0.996**'), ('243', '0.963*'), ('244', '0.998**')]	0	2	6	6	0	1	8	No	-19936.3	-19941.3	0.00165967	0.0150483	894	(0.8313, 0.03957, 0.03957)	(0.07963, 1.0, 1.0)	(0.08128, 0.03957, 11.06282)	(0.00779, 1.0, 11.06282)	7	[('83', '0.992**'), ('180', '0.985*'), ('189', '0.994**'), ('194', '0.960*'), ('201', '0.974*'), ('231', '0.989*'), ('278', '0.991**')]	0	1	4	1	0	1	8
BasidioOnly3173	No	-4930.54	-4930.55	0.884447		222														No	-7712.68	-7713.2	0.309763	1	309
BasidioOnly3174	No	-13427.9	-13432.1	0.00356305	0.0252174	531	(0.85275, 0.02996, 0.02996)	(0.02504, 1.0, 1.0)	(0.11872, 0.02996, 999.0)	(0.00349, 1.0, 999.0)	0	[]	None	None	None	None	None	None	None	N/A				1
BasidioOnly3175	No	-4042.68	-4042.81	0.622154		216														No	-8067.04	-8067.46	0.362991	1	390
BasidioOnly3176	No	-4252.34	-4253.82	0.0853356		162														N/A				1
BasidioOnly3178	No	-31064.7	-31070.1	0.00107079	0.0121988	1518	(0.86333, 0.02282, 0.02282)	(0.05366, 1.0, 1.0)	(0.07815, 0.02282, 9.76784)	(0.00486, 1.0, 9.76784)	5	[('92', '0.950*'), ('162', '0.956*'), ('305', '0.968*'), ('318', '0.984*'), ('427', '0.980*')]	0	3	1	1	0	0	22	N/A				1
BasidioOnly3179	No	-12785.1	-12788.5	0.00959318	0.047577	576	(0.74698, 0.03539, 0.03539)	(0.00392, 1.0, 1.0)	(0.2478, 0.03539, 841.24405)	(0.0013, 1.0, 841.24405)	4	[('48', '0.982*'), ('57', '0.987*'), ('127', '0.961*'), ('173', '0.979*')]	0	0	3	1	0	0	10	No	-2380.03	-2380.03	1	1	96
BasidioOnly3180	No	-4829.33	-4832.26	0.0156584		252														No	-6512.1	-6514.05	0.048575	1	300
BasidioOnly3181	No	-12357.5	-12359.3	0.0532235		702														No	-11005.6	-11010.4	0.00197481	0.0171401	591	(0.91452, 0.0126, 0.0126)	(0.03917, 1.0, 1.0)	(0.04441, 0.0126, 999.0)	(0.0019, 1.0, 999.0)	0	[]	None	None	None	None	None
BasidioOnly3182	No	-16544.1	-16546.9	0.0175256		714														N/A				1
BasidioOnly3183	No	-5243.78	-5243.78	0.919123		204														No	None	None	1	1	0
BasidioOnly3184	No	-13488.8	-13488.8	0.882273		540														N/A				1
BasidioOnly3185	No	-23576.1	-23578.5	0.0281425		1038														N/A				1
BasidioOnly3186	No	-14013.1	-14013.3	0.53483		492														No	-7662.86	-7665.08	0.0351083	1	261
BasidioOnly3188	No	-4150.94	-4152.63	0.065786		177														No	-5915.61	-5915.61	1	1	249
BasidioOnly3189	No	-3871.73	-3872.7	0.163316		150														N/A				1
BasidioOnly3190	No	-12494.4	-12498.7	0.00337367	0.0242181	528	(0.80324, 0.02079, 0.02079)	(0.0, 1.0, 1.0)	(0.19676, 0.02079, 999.0)	(0.0, 1.0, 999.0)	0	[]	None	None	None	None	None	None	None	No	-14104.1	-14117.5	2.3e-07	2.2222e-05	576	(0.85602, 0.02408, 0.02408)	(0.005, 1.0, 1.0)	(0.13817, 0.02408, 35.65004)	(0.00081, 1.0, 35.65004)	0	[]	None	None	None	None	None
BasidioOnly3191	No	-13114.8	-13116	0.124935		567														N/A				1
BasidioOnly3192	No	-4506.37	-4506.55	0.546747		198														N/A				1
BasidioOnly3193	No	-11780.6	-11781.9	0.111895		549														N/A				1
BasidioOnly3194	No	-22541.7	-22541.8	0.759903		1062														N/A				1
BasidioOnly3195	No	-4924.59	-4924.82	0.499261		195														No	-8332.28	-8336.3	0.00458556	0.0285873	303	(0.72809, 0.05003, 0.05003)	(0.04317, 1.0, 1.0)	(0.21593, 0.05003, 999.0)	(0.0128, 1.0, 999.0)	9	[('11', '0.997**'), ('16', '0.988*'), ('23', '0.984*'), ('34', '0.995**'), ('43', '0.999**'), ('50', '0.994**'), ('54', '0.979*'), ('79', '0.987*'), ('81', '0.998**')]	0	0	5	1	2	1	8
BasidioOnly3196	No	-8359.79	-8359.84	0.74084		342														No	-8082.49	-8083.38	0.182398	1	342
BasidioOnly3197	No	-15169.1	-15170.4	0.105103		822														N/A				1
BasidioOnly3198	No	-5643.71	-5643.71	1		219														N/A				1
BasidioOnly3199	No	-4823.73	-4824.17	0.347918		210														No	-7253.59	-7254.93	0.101045	1	279
BasidioOnly3200	No	-11640.6	-11640.6	0.869405		510														N/A				1
BasidioOnly3201	No	-56923.9	-56926.8	0.0168935		2415														No	-15946.8	-15949.4	0.0209011	1	708
BasidioOnly3202	No	-4113.78	-4113.78	0.957455		168														No	-3520.45	-3521.21	0.217252	1	135
BasidioOnly3203	No	-5353.27	-5355.16	0.0521263		288														No	-7967.05	-7969.24	0.0363309	1	423
BasidioOnly3204	No	-3232.02	-3232.13	0.637072		162														No	-5929.44	-5929.57	0.605872	1	267
BasidioOnly3205	No	-15570.6	-15572.4	0.0593108		879														No	-10975.7	-10977.5	0.0569752	1	615
BasidioOnly3206	No	-28632.5	-28634.1	0.0685635		1065														N/A				1
BasidioOnly3207	No	-4875.4	-4875.68	0.458191		264														N/A				1
BasidioOnly3208	No	-4506.2	-4507.64	0.0895809		165														No	-16307	-16311.7	0.00213801	0.0172955	585	(0.80897, 0.04709, 0.04709)	(0.07597, 1.0, 1.0)	(0.10518, 0.04709, 999.0)	(0.00988, 1.0, 999.0)	5	[('76', '0.988*'), ('85', '0.955*'), ('97', '0.960*'), ('139', '0.986*'), ('150', '0.950*')]	0	0	2	0	1	0	4
BasidioOnly3209	No	-26415.4	-26415.6	0.471267		1203														N/A				1
BasidioOnly3210	No	None	None	1		636														No	-9387.61	-9389.52	0.0505371	1	408
BasidioOnly3211	No	-17090.4	-17091	0.263958		810														N/A				1
BasidioOnly3212	No	-12131.3	-12131.3	1		579														N/A				1
BasidioOnly3213	No	-6035.28	-6035.71	0.350417		279														No	-8113.23	-8113.61	0.38147	1	375
BasidioOnly3214	No	-8178.02	-8182.98	0.00161931	0.0163519	423	(0.93038, 0.02332, 0.02332)	(0.02144, 1.0, 1.0)	(0.0471, 0.02332, 999.0)	(0.00109, 1.0, 999.0)	1	[('92', '0.961*')]	0	0	1	0	0	0	2	No	-15878	-15890.8	3.89e-07	2.63547e-05	729	(0.87212, 0.03716, 0.03716)	(0.06231, 1.0, 1.0)	(0.0612, 0.03716, 999.0)	(0.00437, 1.0, 999.0)	6	[('64', '0.990**'), ('127', '0.979*'), ('133', '0.993**'), ('136', '0.992**'), ('145', '0.953*'), ('148', '0.969*')]	3	1	0	0	1	1	1
BasidioOnly3215	No	-9503.94	-9505.43	0.0848643		471														No	-9462.04	-9464.06	0.0443832	1	456
BasidioOnly3216	No	-11657.6	-11662.3	0.0021835	0.0196021	414	(0.74496, 0.06382, 0.06382)	(0.05136, 1.0, 1.0)	(0.19055, 0.06382, 814.06666)	(0.01314, 1.0, 814.06666)	8	[('4', '0.995**'), ('26', '0.956*'), ('42', '0.953*'), ('59', '0.969*'), ('68', '0.999**'), ('77', '0.999**'), ('90', '1.000**'), ('121', '0.999**')]	0	0	3	2	1	2	6	No	-5572.53	-5572.53	1	1	195
BasidioOnly3217	No	-6820.78	-6820.78	1		288														No	-473.256	-473.256	1	1	21
BasidioOnly3218	No	-12917.1	-12917.5	0.351164		708														N/A				1
BasidioOnly3219	No	-9056.75	-9057.34	0.275787		456														No	-3013.46	-3013.62	0.562245	1	165
BasidioOnly3220	No	-21375.2	-21375.5	0.406623		984														No	-5308.91	-5308.91	1	1	255
BasidioOnly3221	No	-5263.72	-5266.71	0.0144838		222														No	-6034.94	-6039.04	0.00417451	0.0272601	237	(0.74806, 0.05269, 0.05269)	(0.07591, 1.0, 1.0)	(0.1598, 0.05269, 999.0)	(0.01622, 1.0, 999.0)	4	[('20', '0.954*'), ('40', '0.989*'), ('63', '0.973*'), ('65', '0.992**')]	0	1	0	0	1	1	0
BasidioOnly3222	No	-4476.26	-4480.77	0.00266511	0.02109	195	(0.69275, 0.03408, 0.03408)	(0.11109, 1.0, 1.0)	(0.16905, 0.03408, 999.0)	(0.02711, 1.0, 999.0)	7	[('7', '0.999**'), ('9', '0.998**'), ('13', '0.966*'), ('22', '0.978*'), ('43', '0.972*'), ('47', '0.997**'), ('56', '0.994**')]	0	1	3	2	0	1	3	No	-3428.76	-3434.19	0.000988994	0.0111674	117	(0.76425, 0.05902, 0.05902)	(0.0, 1.0, 1.0)	(0.23575, 0.05902, 999.0)	(0.0, 1.0, 999.0)	5	[('10', '1.000**'), ('12', '1.000**'), ('17', '0.994**'), ('19', '0.958*'), ('22', '0.979*')]	0	1	2	0	1	1	2
BasidioOnly3224	No	-42441.8	-42450	4.9762e-05	0.00166703	1422	(0.70633, 0.05657, 0.05657)	(0.02155, 1.0, 1.0)	(0.26406, 0.05657, 999.0)	(0.00806, 1.0, 999.0)	4	[('4', '0.977*'), ('105', '0.952*'), ('409', '0.952*'), ('426', '0.958*')]	0	0	3	0	1	0	28	N/A				1
BasidioOnly3225	No	-6748.98	-6750.84	0.0536337		249														N/A				1
BasidioOnly3226	No	-3319.78	-3321.65	0.0532285		198														No	-3536.99	-3537.53	0.297792	1	189
BasidioOnly3227	No	-2828.4	-2828.4	1		159														No	-2901.68	-2904.49	0.0177527	1	168
BasidioOnly3228	No	-14195.5	-14196.9	0.100191		714														No	-7863.7	-7864.92	0.117943	1	402
BasidioOnly3229	No	-12663.7	-12665.7	0.0494877		693														N/A				1
BasidioOnly3230	No	-14494.9	-14498.3	0.0100194	0.0477226	849	(0.94703, 0.01089, 0.01089)	(0.00685, 1.0, 1.0)	(0.04578, 0.01089, 999.0)	(0.00033, 1.0, 999.0)	0	[]	None	None	None	None	None	None	None	N/A				1
BasidioOnly3231	No	-31750.1	-31749.8	1		1554														No	-762.165	-762.165	1	1	24
BasidioOnly3232	No	-14734.2	-14737.3	0.0125603		624														No	-11747.5	-11749.8	0.0327511	1	468
BasidioOnly3233	No	-25933	-25934.4	0.0958085		1083														No	-8765.35	-8767.24	0.0521907	1	363
BasidioOnly3234	No	-7747.31	-7747.31	1		507														No	-10524.9	-10529	0.00423415	0.0273204	696	(0.9085, 0.02904, 0.02904)	(0.06648, 1.0, 1.0)	(0.02331, 0.02904, 42.04144)	(0.00171, 1.0, 42.04144)	2	[('48', '0.983*'), ('185', '0.991**')]	0	1	1	0	2
BasidioOnly3235	No	-7590.04	-7592.69	0.0212524		339														N/A				1
BasidioOnly3236	No	-6651.15	-6655.18	0.0045245	0.0303141	315	(0.8899, 0.01822, 0.01822)	(0.0, 1.0, 1.0)	(0.1101, 0.01822, 999.0)	(0.0, 1.0, 999.0)	0	[]	None	None	None	None	None	None	None	No	-3751.82	-3752.42	0.271592	1	162
BasidioOnly3237	No	-7229.65	-7229.69	0.779892		327														No	-5964.43	-5964.43	1	1	255
BasidioOnly3238	No	-6306.68	-6306.77	0.662787		255														N/A				1
BasidioOnly3240	No	-5051.26	-5051.47	0.508412		219														No	-5318	-5319.62	0.0719805	1	231
BasidioOnly3241	No	-15542.8	-15548.9	0.000523449	0.00762415	894	(0.92779, 0.01646, 0.01646)	(0.02841, 1.0, 1.0)	(0.0425, 0.01646, 116.03919)	(0.0013, 1.0, 116.03919)	4	[('21', '0.995**'), ('76', '0.965*'), ('78', '0.983*'), ('170', '0.977*')]	1	1	1	0	1	0	6	No	-13893.2	-13893.9	0.245847	1	753
BasidioOnly3242	No	-35704.4	-35711.2	0.000225648	0.00444659	1368	(0.7807, 0.0453, 0.0453)	(0.05006, 1.0, 1.0)	(0.15905, 0.0453, 999.0)	(0.0102, 1.0, 999.0)	3	[('109', '0.965*'), ('201', '0.964*'), ('456', '0.959*')]	0	0	2	0	0	0	20	N/A				1
BasidioOnly3243	No	-40093.2	-40096.5	0.00998231	0.0477226	1776	(0.90072, 0.03137, 0.03137)	(0.03455, 1.0, 1.0)	(0.06234, 0.03137, 4.95852)	(0.00239, 1.0, 4.95852)	0	[]	None	None	None	None	None	None	None	No	-9603.9	-9604.49	0.278198	1	393
BasidioOnly3244	No	-13440983	-13445.4	0.00301954	0.0228168	630	(0.85548, 0.03233, 0.03233)	(0.0476, 1.0, 1.0)	(0.09182, 0.03233, 45.08257)	(0.00511, 1.0, 45.08257)	6	[('53', '0.999**'), ('56', '0.997**'), ('90', '0.961*'), ('123', '0.999**'), ('148', '0.991**'), ('153', '0.998**')]	0	1	3	1	1	0	10	No	-16577.8	-16587.8	0.007894	0.000388959	846	(0.88111, 0.02547, 0.02547)	(0.05497, 1.0, 1.0)	(0.06017, 0.02547, 999.0)	(0.00375, 1.0, 999.0)	2	[('87', '0.994**'), ('178', '0.982*')]	0	0	2	0	0	0	5
BasidioOnly3245	No	None	None	1		906														No	-22553	-22555.8	0.0180905	1	1113
BasidioOnly3248	No	-8382.2	-8384.36	0.0375517		414														No	-13743.7	-13745	0.103432	1	636
BasidioOnly3249	No	-23591.5	-23593.9	0.0286767		1053														No	-6862.22	-6863.39	0.125104	1	315
BasidioOnly3250	No	-10533.2	-10536.3	0.0120716		426														No	-7212.2	-7215.95	0.00618886	0.0349413	297	(0.84218, 0.02569, 0.02569)	(0.05481, 1.0, 1.0)	(0.09672, 0.02569, 999.0)	(0.00629, 1.0, 999.0)	0	[]	None	None	None	None	None
BasidioOnly3251	No	-16941	-16941	0.775455		969														No	-4970.76	-4970.76	0.998872	1	270
BasidioOnly3252	No	-25950.1	-25967.7	3e-09	0.0005025	1158	(0.88868, 0.02901, 0.02901)	(0.01193, 1.0, 1.0)	(0.09807, 0.02901, 8.09584)	(0.00132, 1.0, 8.09584)	0	[]	None	None	None	None	None	None	None	No	-3607.97	-3608.7	0.227877	1	147
BasidioOnly3253	No	-11978.1	-11978.3	0.57329		516														N/A				1
BasidioOnly3254	No	-37243.5	-37244.1	0.275779		1737														N/A				1
BasidioOnly3255	No	-10251.5	-10253.9	0.0285094		438														No	-9407.46	-9409.09	0.0710308	1	432
BasidioOnly3256	No	-7699.15	-7699.79	0.259775		360														N/A				1
BasidioOnly3257	No	-27448.5	-27449.6	0.142536		1245														N/A				1
BasidioOnly3258	No	-5392.46	-5393.65	0.12169		339														No	-6484.61	-6484.61	0.998872	1	390
BasidioOnly3259	No	-10465.5	-10473.8	4.5805e-05	0.00159116	381	(0.83313, 0.05615, 0.05615)	(0.04874, 1.0, 1.0)	(0.1116, 0.05615, 999.0)	(0.00653, 1.0, 999.0)	5	[('20', '0.956*'), ('23', '0.999**'), ('34', '0.995**'), ('96', '0.992**'), ('118', '0.993**')]	0	1	3	1	0	0	4	N/A				1
BasidioOnly3260	No	-5654.94	-5656.16	0.119451		234														N/A				1
BasidioOnly3261	No	-13681.3	-13684.7	0.00914866	0.0467108	540	(0.8367, 0.04995, 0.04995)	(0.04753, 1.0, 1.0)	(0.10954, 0.04995, 48.69628)	(0.00622, 1.0, 48.69628)	3	[('17', '0.997**'), ('156', '0.981*'), ('158', '0.973*')]	0	1	1	1	0	0	7	No	-4263.6	-4265.21	0.0730185	1	180
BasidioOnly3262	No	-5854.72	-5857.48	0.0187516		261														No	-7772.65	-7777.21	0.00252915	0.0190542	330	(0.90243, 0.03842, 0.03842)	(0.01671, 1.0, 1.0)	(0.07939, 0.03842, 999.0)	(0.00147, 1.0, 999.0)	0	[]	None	None	None	None	None
BasidioOnly3263	No	-10342.6	-10342.8	0.537903		567														No	-13704.8	-13705.1	0.446246	1	693
BasidioOnly3264	No	None	None	1		1119														No	-11565.9	-11569.2	0.0100712	1	549
BasidioOnly3265	No	-6613	-6614.55	0.0774041		267														N/A				1
BasidioOnly3266	No	-3201.88	-3201.88	1		120														N/A				1
BasidioOnly3267	No	-3232.3	-3232.46	0.564215		132														N/A				1
BasidioOnly3268	No	-13091.9	-13093.3	0.0882694		564														No	-20166.3	-20168.1	0.0604848	1	786
BasidioOnly3269	No	-7208.39	-7208.52	0.615937		300														No	-912.597	-912.597	0.995778	1	36
BasidioOnly3270	No	None	None	1		1050														No	-26119.3	-26126.2	0.000210312	0.00427608	1047	(0.85178, 0.03998, 0.03998)	(0.06232, 1.0, 1.0)	(0.08005, 0.03998, 999.0)	(0.00586, 1.0, 999.0)	0	[]	None	None	None	None	None
BasidioOnly3271	No	-23709.1	-23711.3	0.0362439		1176														No	-13335	-13335.3	0.440193	1	708
BasidioOnly3272	No	-18381.4	-18387.3	0.000584699	0.0080803	789	(0.8656, 0.04094, 0.04094)	(0.03627, 1.0, 1.0)	(0.09419, 0.04094, 108.72331)	(0.00395, 1.0, 108.72331)	5	[('8', '0.992**'), ('100', '0.989*'), ('113', '0.999**'), ('239', '0.980*'), ('255', '0.990*')]	1	0	2	0	1	0	8	N/A				1
BasidioOnly3273	No	-20067.6	-20069.3	0.0614702		861														N/A				1
BasidioOnly3274	No	-16182.1	-16182.4	0.473691		738														No	-23739.2	-23740.1	0.197328	1	1029
BasidioOnly3275	No	-16753.4	-16754.8	0.0918709		771														No	-1669.07	-1669.07	1	1	87
BasidioOnly3276	No	-3277.29	-3277.46	0.566487		114														N/A				1
BasidioOnly3277	No	-6302.48	-6306.36	0.0053708	0.0341624	291	(0.79164, 0.02693, 0.02693)	(0.04199, 1.0, 1.0)	(0.15799, 0.02693, 999.0)	(0.00838, 1.0, 999.0)	6	[('11', '0.985*'), ('31', '0.996**'), ('33', '0.955*'), ('37', '0.984*'), ('39', '0.954*'), ('81', '0.997**')]	0	2	0	2	0	2	0	No	-6941.66	-6943.43	0.0600365	1	291
BasidioOnly3278	No	-5300.33	-5301.15	0.201237		210														No	-4120.23	-4120.38	0.584418	1	156
BasidioOnly3279	No	-5264.7	-5265.66	0.167277		228														No	-4335.75	-4320.76	1	1	183
BasidioOnly3280	No	-6256.65	-6256.65	1		327														No	-4300.85	-4300.83	1	1	207
BasidioOnly3281	No	-13943.6	-13943.6	0.931061		681														N/A				1
BasidioOnly3282	No	-25186.4	-25187.2	0.210205		1185														N/A				1
BasidioOnly3283	No	-8969.12	-8969.16	0.787437		369														N/A				1
BasidioOnly3284	No	-12836.6	-12838.2	0.0767332		675														No	-4672.76	-4673.9	0.13001	1	252
BasidioOnly3285	No	-6322.11	-6325.5	0.00924725	0.0469368	270	(0.7907, 0.04048, 0.04048)	(0.05604, 1.0, 1.0)	(0.14311, 0.04048, 999.0)	(0.01014, 1.0, 999.0)	4	[('39', '0.980*'), ('47', '0.997**'), ('52', '0.959*'), ('72', '0.988*')]	0	0	2	2	0	0	2	N/A				1
BasidioOnly3286	No	-11460.2	-11461.6	0.100239		639														No	-20673.7	-20676.7	0.0149864	1	1170
BasidioOnly3287	No	-10394.7	-10395.4	0.245882		465														No	-13491.9	-13494	0.0392761	1	594
BasidioOnly3288	No	-9373.26	-9377.26	0.00467833	0.030599	483	(0.89914, 0.0332, 0.0332)	(0.04561, 1.0, 1.0)	(0.05258, 0.0332, 999.0)	(0.00267, 1.0, 999.0)	3	[('52', '0.990*'), ('77', '0.999**'), ('157', '0.950*')]	0	0	1	2	0	0	5	No	-17745.7	-17751.6	0.000599605	0.00855226	840	(0.84523, 0.05326, 0.05326)	(0.06688, 1.0, 1.0)	(0.08145, 0.05326, 8.27249)	(0.00644, 1.0, 8.27249)	9	[('12', '0.954*'), ('52', '0.985*'), ('80', '0.967*'), ('121', '0.985*'), ('146', '0.991**'), ('165', '0.990*'), ('167', '0.969*'), ('255', '0.993**'), ('278', '0.986*')]	1	1	2	3	0	2	3
BasidioOnly3290	No	-8095.09	-8102.65	0.000100763	0.00270125	381	(0.83377, 0.03338, 0.03338)	(0.11977, 1.0, 1.0)	(0.04062, 0.03338, 999.0)	(0.00583, 1.0, 999.0)	3	[('48', '0.972*'), ('50', '0.984*'), ('56', '0.971*')]	0	3	0	0	0	0	0	N/A				1
BasidioOnly3292	No	-9716.84	-9716.86	0.821608		444														No	-19724	-19727.1	0.0127328	1	897
BasidioOnly3293	No	-12932.7	-12936.7	0.0050383	0.0322515	468	(0.70032, 0.06708, 0.06708)	(0.12641, 1.0, 1.0)	(0.14677, 0.06708, 999.0)	(0.02649, 1.0, 999.0)	13	[('13', '0.978*'), ('19', '0.979*'), ('21', '0.955*'), ('34', '0.967*'), ('50', '0.997**'), ('57', '0.965*'), ('61', '0.980*'), ('89', '0.990**'), ('106', '0.969*'), ('119', '0.992**'), ('125', '0.985*'), ('130', '0.998**'), ('149', '0.999**')]	0	0	6	4	1	2	9	N/A				1
BasidioOnly3294	No	-6397.77	-6398.18	0.36637		273														No	-8551.09	-8564.4	2.46e-07	2.2222e-05	363	(0.87311, 0.05174, 0.05174)	(0.09622, 1.0, 1.0)	(0.02762, 0.05174, 30.61277)	(0.00304, 1.0, 30.61277)	1	[('26', '0.956*')]	0	0	1	0	0	0	2
BasidioOnly3295	No	-16511.8	-16512	0.480886		633														No	-19876.7	-19878.2	0.0824084	1	672
BasidioOnly3296	No	-5899.08	-5901.74	0.0210389		228														N/A				1
BasidioOnly3297	No	-3158.28	-3158.31	0.809367		156														No	-3811.09	-3811.98	0.181695	1	186
BasidioOnly3298	No	-10294.6	-10295.7	0.147801		468														No	-5551.93	-5552.14	0.520764	1	261
BasidioOnly3299	No	-12606.5	-12607.1	0.267451		903														No	-16973.8	-16979.3	0.00091394	0.0105395	1245	(0.91824, 0.0161, 0.0161)	(0.04974, 1.0, 1.0)	(0.03038, 0.0161, 998.9898)	(0.00165, 1.0, 998.9898)	3	[('53', '0.986*'), ('154', '0.978*'), ('414', '0.961*')]	1	0	2	0	0	0	9
BasidioOnly3300	No	-26007.9	-26015.4	0.000113571	0.00272956	1023	(0.78194, 0.0519, 0.0519)	(0.07891, 1.0, 1.0)	(0.1264, 0.0519, 999.0)	(0.01275, 1.0, 999.0)	7	[('74', '0.972*'), ('125', '0.979*'), ('146', '0.990**'), ('161', '0.990**'), ('221', '0.977*'), ('285', '0.972*'), ('335', '0.991**')]	0	0	5	0	0	0	10	No	-9650.54	-9651.4	0.191134	1	360
BasidioOnly3301	No	-9800.82	-9801.77	0.169201		381														N/A				1
BasidioOnly3302	No	-1609.76	-1613.4	0.00696497	0.0399008	63	(0.62334, 0.02242, 0.02242)	(0.24934, 1.0, 1.0)	(0.09094, 0.02242, 999.0)	(0.03638, 1.0, 999.0)	2	[('12', '0.999**'), ('14', '1.000**')]	0	0	1	0	0	1	1	N/A				1
BasidioOnly3303	No	-20363	-20366.7	0.00638591	0.0382014	909	(0.90321, 0.03423, 0.03423)	(0.03949, 1.0, 1.0)	(0.0549, 0.03423, 77.79116)	(0.0024, 1.0, 77.79116)	3	[('110', '0.991**'), ('156', '0.977*'), ('256', '0.984*')]	0	0	0	3	0	0	4	No	-18101.1	-18105.5	0.00306233	0.0221304	753	(0.89574, 0.03043, 0.03043)	(0.04806, 1.0, 1.0)	(0.05333, 0.03043, 183.64974)	(0.00286, 1.0, 183.64974)	2	[('126', '0.986*'), ('240', '0.990**')]	0	0	0	1	0	1	2
BasidioOnly3304	No	-39324.2	-39329.3	0.00149432	0.0154252	1929	(0.91769, 0.02943, 0.02943)	(0.02012, 1.0, 1.0)	(0.06086, 0.02943, 20.37042)	(0.00133, 1.0, 20.37042)	4	[('38', '0.951*'), ('150', '0.966*'), ('465', '0.975*'), ('583', '0.958*')]	2	1	1	0	0	0	20	No	-18322.4	-18324.1	0.0684391	1	885
BasidioOnly3305	No	-2965.62	-2965.62	1		120														N/A				1
BasidioOnly3306	No	-13007	-13007.5	0.298677		699														No	-8870.83	-8873.32	0.02578	1	432
BasidioOnly3307	No	-14278.5	-14278.6	0.581667		639														N/A				1
BasidioOnly3308	No	-4242.54	-4244.29	0.0615339		195														N/A				1
BasidioOnly3309	No	-8007.58	-8007.83	0.483408		426														N/A				1
BasidioOnly3311	No	-25409.2	-25413.7	0.00271304	0.0212441	1056	(0.81495, 0.04176, 0.04176)	(0.03368, 1.0, 1.0)	(0.14536, 0.04176, 9.82908)	(0.00601, 1.0, 9.82908)	11	[('15', '0.972*'), ('23', '0.995**'), ('27', '0.981*'), ('34', '0.991**'), ('62', '0.980*'), ('81', '0.987*'), ('114', '0.977*'), ('139', '0.995**'), ('147', '0.964*'), ('216', '0.972*'), ('309', '0.995**')]	0	1	6	3	0	1	26	N/A				1
BasidioOnly3312	No	-10844.4	-10849.4	0.00162706	0.0163519	468	(0.76461, 0.04101, 0.04101)	(0.04097, 1.0, 1.0)	(0.18453, 0.04101, 999.0)	(0.00989, 1.0, 999.0)	8	[('3', '0.957*'), ('74', '0.991**'), ('85', '0.987*'), ('86', '0.973*'), ('92', '0.951*'), ('93', '0.960*'), ('94', '0.993**'), ('97', '0.985*')]	0	0	5	3	0	0	16	N/A				1
BasidioOnly3314	No	-31909.5	-31913.3	0.00558684	0.035313	1194	(0.76997, 0.04103, 0.04103)	(0.07901, 1.0, 1.0)	(0.13696, 0.04103, 50.23027)	(0.01405, 1.0, 50.23027)	9	[('72', '0.951*'), ('121', '0.994**'), ('176', '0.987*'), ('188', '0.984*'), ('202', '0.992**'), ('219', '0.955*'), ('283', '0.982*'), ('299', '0.996**'), ('326', '0.989*')]	0	0	4	2	0	1	26	N/A				1
BasidioOnly3315	No	-25190.1	-25190.3	0.558399		1215														No	-15611	-15611	0.898211	1	762
BasidioOnly3316	No	-6811.44	-6811.69	0.48002		267														N/A				1
BasidioOnly3317	No	-27980.7	-27981.2	0.311579		933														N/A				1
BasidioOnly3318	No	-6544.6	-6544.94	0.408538		276														No	-7964.68	-7966.48	0.0573603	1	318
BasidioOnly3319	No	-1875.46	-1875.52	0.718297		90														N/A				1
BasidioOnly3320	No	-13654	-13654.5	0.366187		495														N/A				1
BasidioOnly3321	No	-6614.8	-6615.34	0.29856		402														No	-1679.43	-1680.85	0.0912423	1	75
BasidioOnly3322	No	-15612.8	-15612.9	0.584766		939														No	-15975.6	-15976.4	0.219328	1	927
BasidioOnly3323	No	-28684.4	-28689.8	0.000995074	0.0116285	1374	(0.88251, 0.01988, 0.01988)	(0.01622, 1.0, 1.0)	(0.09944, 0.01988, 999.0)	(0.00183, 1.0, 999.0)	0	[]	None	None	None	None	None	None	None	No	-18454.2	-18459.4	0.0012059	0.0125692	747	(0.89493, 0.03328, 0.03328)	(0.04021, 1.0, 1.0)	(0.06208, 0.03328, 999.0)	(0.00279, 1.0, 999.0)	0	[]	None	None	None	None	None
BasidioOnly3324	No	-9986.15	-9986.29	0.590108		354														No	-3136.86	-3137.81	0.168353	1	117
BasidioOnly3325	No	-14487.8	-14487.8	1		714														No	-10527.7	-10528.3	0.265293	1	522
BasidioOnly3326	No	-8091.61	-8094.59	0.0144857		339														N/A				1
BasidioOnly3327	No	-4494.45	-4494.45	0.976823		237														N/A				1
BasidioOnly3328	No	-14871.2	-14872.6	0.0992901		702														No	-6152.11	-6154.98	0.0165313	1	258
BasidioOnly3329	No	-4703.91	-4704.41	0.317949		219														No	-13014.3	-13015.7	0.102847	1	627
BasidioOnly3330	No	-2439.63	-2440.42	0.209611		111														N/A				1
BasidioOnly3331	No	-19651	-19655.8	0.00200396	0.0183089	702	(0.77171, 0.07341, 0.07341)	(0.06053, 1.0, 1.0)	(0.15556, 0.07341, 185.15565)	(0.0122, 1.0, 185.15565)	12	[('6', '0.999**'), ('14', '0.959*'), ('21', '0.999**'), ('32', '0.995**'), ('48', '0.987*'), ('67', '0.986*'), ('77', '0.969*'), ('119', '0.990**'), ('126', '0.969*'), ('170', '0.994**'), ('177', '0.997**'), ('200', '0.982*')]	0	1	3	3	3	1	17	No	-5636.92	-5638	0.140981	1	210
BasidioOnly3332	No	-12570.2	-12572.7	0.0241913		567														N/A				1
BasidioOnly3333	No	-3898.29	-3901.41	0.0125671		144														N/A				1
BasidioOnly3334	No	-13250.6	-13255	0.00281627	0.0216057	732	(0.95309, 0.01569, 0.01569)	(0.0128, 1.0, 1.0)	(0.03366, 0.01569, 69.35745)	(0.00045, 1.0, 69.35745)	4	[('59', '0.996**'), ('60', '0.996**'), ('221', '0.975*'), ('235', '0.986*')]	1	1	2	0	0	0	4	No	-16406.6	-16410.5	0.00527413	0.0307374	900	(0.94923, 0.01169, 0.01169)	(0.01961, 1.0, 1.0)	(0.03053, 0.01169, 58.57307)	(0.00063, 1.0, 58.57307)	2	[('108', '0.990*'), ('109', '0.991**')]	2	0	0	0	0	0	4
BasidioOnly3335	No	-17188.1	-17193.6	0.000921304	0.0108931	741	(0.8368, 0.0287, 0.0287)	(0.05309, 1.0, 1.0)	(0.10354, 0.0287, 999.0)	(0.00657, 1.0, 999.0)	0	[]	None	None	None	None	None	None	None	No	-19511.7	-19516.8	0.0013642	0.013395	819	(0.82484, 0.03326, 0.03326)	(0.08983, 1.0, 1.0)	(0.07695, 0.03326, 999.0)	(0.00838, 1.0, 999.0)	1	[('199', '0.992**')]	1	0	0	0	0	0	2
BasidioOnly3336	No	-16683.1	-16683.7	0.266439		885														No	-10044.2	-10044.9	0.233413	1	513
BasidioOnly3337	No	-18374.8	-18379.3	0.00275363	0.0212877	732	(0.66647, 0.03999, 0.03999)	(0.056, 1.0, 1.0)	(0.25602, 0.03999, 999.0)	(0.02151, 1.0, 999.0)	1	[('118', '0.959*')]	0	1	0	0	0	0	19	No	-6403.05	-6409.1	0.000504727	0.0077195	210	(0.70286, 0.06127, 0.06127)	(0.05526, 1.0, 1.0)	(0.22425, 0.06127, 999.0)	(0.01763, 1.0, 999.0)	2	[('19', '0.976*'), ('38', '0.990*')]	0	1	0	0	1	0	0
BasidioOnly3338	No	-12445.6	-12447.7	0.0414314		570														No	-2572.32	-2572.32	0.997015	1	102
BasidioOnly3339	No	-17292.9	-17296.3	0.00915625	0.0467108	693	(0.72357, 0.04892, 0.04892)	(0.05285, 1.0, 1.0)	(0.20836, 0.04892, 999.0)	(0.01522, 1.0, 999.0)	9	[('58', '0.998**'), ('94', '0.967*'), ('118', '0.983*'), ('143', '0.990**'), ('164', '0.995**'), ('166', '0.988*'), ('180', '0.960*'), ('188', '0.975*'), ('190', '0.956*')]	0	2	5	1	0	0	6	N/A				1
BasidioOnly3340	No	-13890.5	-13895.2	0.00237666	0.01974	696	(0.84146, 0.02357, 0.02357)	(0.04371, 1.0, 1.0)	(0.10916, 0.02357, 16.66569)	(0.00567, 1.0, 16.66569)	13	[('8', '0.995**'), ('12', '0.970*'), ('44', '0.980*'), ('63', '0.982*'), ('65', '0.997**'), ('67', '0.994**'), ('97', '0.997**'), ('108', '0.991**'), ('119', '0.994**'), ('120', '0.991**'), ('179', '0.989*'), ('180', '0.997**'), ('195', '0.996**')]	0	4	5	2	1	1	10	No	-1476	-1475.47	1	1	78
BasidioOnly3341	No	-21362.1	-21363.1	0.147702		852														No	-14099.6	-14107	0.000117009	0.00326612	570	(0.83157, 0.03394, 0.03394)	(0.03542, 1.0, 1.0)	(0.12758, 0.03394, 999.0)	(0.00543, 1.0, 999.0)	3	[('12', '0.966*'), ('52', '0.983*'), ('96', '0.952*')]	0	0	2	1	0	0	4
BasidioOnly3342	No	-13295.4	-13295.5	0.603659		777														N/A				1
BasidioOnly3343	No	-11074.6	-11079.8	0.00133078	0.014228	495	(0.80792, 0.03355, 0.03355)	(0.06676, 1.0, 1.0)	(0.11575, 0.03355, 999.0)	(0.00956, 1.0, 999.0)	6	[('19', '0.963*'), ('23', '0.994**'), ('55', '0.998**'), ('93', '0.953*'), ('109', '0.961*'), ('127', '0.957*')]	0	0	2	1	1	2	9	No	-7162.25	-7165.5	0.0107974	1	309
BasidioOnly3344	No	-23815.5	-23818.2	0.0224427		969														N/A				1
BasidioOnly3345	No	-64176.7	-64181.6	0.00173964	0.0167415	2520	(0.80164, 0.03486, 0.03486)	(0.03119, 1.0, 1.0)	(0.16091, 0.03486, 4.76434)	(0.00626, 1.0, 4.76434)	12	[('57', '0.976*'), ('61', '0.980*'), ('72', '0.968*'), ('75', '0.970*'), ('76', '0.970*'), ('99', '0.983*'), ('120', '0.950*'), ('249', '0.981*'), ('318', '0.976*'), ('410', '0.962*'), ('446', '0.983*'), ('692', '0.965*')]	0	0	10	2	0	0	82	N/A				1
BasidioOnly3346	No	-10812.7	-10816.1	0.00969125	0.047577	429	(0.80006, 0.05029, 0.05029)	(0.09197, 1.0, 1.0)	(0.09684, 0.05029, 21.84225)	(0.01113, 1.0, 21.84225)	6	[('4', '0.976*'), ('6', '0.971*'), ('11', '0.984*'), ('37', '0.989*'), ('83', '0.957*'), ('136', '0.992**')]	0	0	1	3	2	0	3	No	-2416.61	-2419.41	0.0179355	1	96
BasidioOnly3347	No	-4238.37	-4239.96	0.0745667		213														N/A				1
BasidioOnly3348	No	-6640.73	-6642.54	0.0570697		342														No	-10891.2	-10892	0.229093	1	546
BasidioOnly3349	No	-1712.21	-1713.35	0.132343		147														No	-8374.59	-8375.49	0.179752	1	561
BasidioOnly3350	No	-12181.8	-12189	0.000151175	0.00330285	699	(0.95968, 0.01486, 0.01486)	(0.00711, 1.0, 1.0)	(0.03296, 0.01486, 999.0)	(0.00024, 1.0, 999.0)	4	[('60', '0.998**'), ('122', '0.997**'), ('131', '0.997**'), ('193', '0.991**')]	1	1	2	0	0	0	4	No	-12129.9	-12129.9	1	1	720
BasidioOnly3351	No	-13814.3	-13820	0.00071477	0.00920954	468	(0.75747, 0.04639, 0.04639)	(0.01672, 1.0, 1.0)	(0.22094, 0.04639, 999.0)	(0.00488, 1.0, 999.0)	5	[('26', '0.993**'), ('43', '0.965*'), ('53', '0.976*'), ('103', '0.989*'), ('136', '0.979*')]	0	0	4	1	0	0	8	N/A				1
BasidioOnly3352	No	-6807.9	-6809.29	0.095271		438														No	-8128.19	-8129.58	0.0948012	1	498
BasidioOnly3353	No	-22390.9	-22398	0.000160643	0.00343503	963	(0.8063, 0.04251, 0.04251)	(0.03741, 1.0, 1.0)	(0.14937, 0.04251, 999.0)	(0.00693, 1.0, 999.0)	4	[('67', '0.950*'), ('231', '0.986*'), ('233', '0.976*'), ('262', '0.964*')]	0	0	2	2	0	0	13	N/A				1
BasidioOnly3354	No	-8513.7	-8514.45	0.21974		480														No	-1720.08	-1721.14	0.146015	1	87
BasidioOnly3355	No	-7975.93	-7976.33	0.368433		450														No	-8676.95	-8677.87	0.174958	1	507
BasidioOnly3356	No	-3524.9	-3525.7	0.2066		180														No	-4973.96	-4975.13	0.125676	1	231
BasidioOnly3357	No	-7172.15	-7172.05	1		423														No	-7404.07	-7404.07	1	1	399
BasidioOnly3358	No	-6191.72	-6191.85	0.604266		240														No	-6936.23	-6936.23	0.990228	1	294
BasidioOnly3359	No	-10044.4	-10044.5	0.599494		468														No	-6993.77	-6993.96	0.53616	1	300
BasidioOnly3360	No	-20004.1	-20004.5	0.375334		933														No	None	None	1	1	15
BasidioOnly3361	No	-7455.84	-7456.03	0.537071		318														N/A				1
BasidioOnly3363	No	-21781	-21781.8	0.20366		1110														N/A				1
BasidioOnly3364	No	-11594.2	-11598	0.00581535	0.0363008	456	(0.66093, 0.04019, 0.04019)	(0.02679, 1.0, 1.0)	(0.30012, 0.04019, 999.0)	(0.01216, 1.0, 999.0)	0	[]	None	None	None	None	None	None	None	N/A				1
BasidioOnly3365	No	-17583.6	-17584.9	0.111781		855														N/A				1
BasidioOnly3366	No	-8561.87	-8561.87	1		516														No	-3618.61	-3618.61	0.933703	1	180
BasidioOnly3367	No	-10316	-10322.6	0.000276589	0.00495821	399	(0.77277, 0.04367, 0.04367)	(0.07601, 1.0, 1.0)	(0.13768, 0.04367, 999.0)	(0.01354, 1.0, 999.0)	9	[('11', '0.990**'), ('35', '0.999**'), ('45', '0.975*'), ('52', '0.999**'), ('67', '0.985*'), ('79', '0.997**'), ('96', '0.993**'), ('131', '0.982*'), ('132', '0.996**')]	0	1	2	2	1	2	3	N/A				1
BasidioOnly3368	No	-27745.2	-27745.8	0.283396		1392														N/A				1
BasidioOnly3369	No	-13277.3	-13280	0.0199381		564														No	-4537.24	-4537.24	1	1	189
BasidioOnly3370	No	-8059.45	-8063.17	0.00635035	0.0382014	477	(0.87133, 0.01776, 0.01776)	(0.06942, 1.0, 1.0)	(0.05489, 0.01776, 253.61831)	(0.00437, 1.0, 253.61831)	2	[('126', '0.996**'), ('149', '0.978*')]	0	1	1	0	0	0	3	No	-7690.13	-7692.45	0.0313763	1	462
BasidioOnly3371	No	-14282	-14282.7	0.228562		597														No	-8396.09	-8397.99	0.0515233	1	333
BasidioOnly3372	No	-1560.3	-1562.44	0.0386489		66														No	-648.03	-646.549	1	1	27
BasidioOnly3373	No	-15049.8	-15050.5	0.225709		738														No	-3837.69	-3837.69	1	1	183
BasidioOnly3374	No	-29179.2	-29184.8	0.000804799	0.0098637	1296	(0.86293, 0.03375, 0.03375)	(0.0527, 1.0, 1.0)	(0.07952, 0.03375, 15.81715)	(0.00486, 1.0, 15.81715)	8	[('92', '0.968*'), ('95', '0.989*'), ('125', '0.973*'), ('226', '0.951*'), ('239', '0.956*'), ('292', '0.988*'), ('295', '0.960*'), ('414', '0.983*')]	0	0	2	3	1	0	9	No	-1431.71	-1431.71	1	1	57
BasidioOnly3375	No	-17703	-17713.2	0.006683	0.000395083	753	(0.83878, 0.04737, 0.04737)	(0.04678, 1.0, 1.0)	(0.10839, 0.04737, 985.93536)	(0.00604, 1.0, 985.93536)	14	[('24', '0.961*'), ('28', '1.000**'), ('37', '0.978*'), ('66', '0.997**'), ('68', '0.987*'), ('105', '0.985*'), ('108', '0.997**'), ('112', '0.980*'), ('124', '0.998**'), ('193', '0.989*'), ('207', '0.996**'), ('211', '0.998**'), ('217', '0.993**'), ('220', '0.992**')]	0	0	7	4	2	0	10	No	-21261.6	-21269.8	4.8387e-05	0.00154269	885	(0.88343, 0.0471, 0.0471)	(0.04923, 1.0, 1.0)	(0.06379, 0.0471, 999.0)	(0.00355, 1.0, 999.0)	6	[('29', '0.961*'), ('56', '0.963*'), ('143', '0.957*'), ('146', '0.985*'), ('231', '0.982*'), ('249', '0.993**')]	0	0	1	0	2	2	2
BasidioOnly3376	No	-8353.14	-8353.89	0.22		363														N/A				1
BasidioOnly3377	No	-8780.79	-8780.84	0.739528		336														N/A				1
BasidioOnly3378	No	-2877.58	-2879.32	0.0625685		144														No	-5421.97	-5444.42	0	0	231	(0.75003, 0.05089, 0.05089)	(0.12824, 1.0, 1.0)	(0.10396, 0.05089, 15.50632)	(0.01777, 1.0, 15.50632)	3	[('33', '0.979*'), ('35', '0.970*'), ('38', '0.996**')]	1	0	0	0	1	1	1
BasidioOnly3379	No	-13074.6	-13075.5	0.19411		636														No	-9542.75	-9544468	0.0641293	1	474
BasidioOnly3380	No	-42607.5	-42608.6	0.141038		1569														N/A				1
BasidioOnly3383	No	-10453.1	-10453.2	0.674672		366														No	-12534.4	-12534.4	0.859586	1	414
BasidioOnly3384	No	-10317.4	-10317.4	0.86585		489														N/A				1
BasidioOnly3385	No	-18970.6	-18970.6	0.878221		876														No	-3882.5	-3882.5	1	1	180
BasidioOnly3386	No	-13385.9	-13388.8	0.0168674		561														N/A				1
BasidioOnly3387	No	-24244.3	-24246	0.0704399		1053														N/A				1
BasidioOnly3389	No	-8690	-8690.51	0.308926		444														N/A				1
BasidioOnly3390	No	-6112.35	-6114.7	0.0301586		276														No	-6589.71	-6589.71	1	1	300
BasidioOnly3391	No	-10166.2	-10172	0.000673659	0.00882513	462	(0.83834, 0.0255, 0.0255)	(0.08382, 1.0, 1.0)	(0.07076, 0.0255, 999.0)	(0.00708, 1.0, 999.0)	4	[('23', '0.999**'), ('25', '0.998**'), ('69', '0.986*'), ('146', '0.985*')]	1	0	1	1	1	0	1	No	-9666.82	-9671.24	0.00293487	0.0214959	417	(0.8649, 0.02932, 0.02932)	(0.07385, 1.0, 1.0)	(0.05643, 0.02932, 999.0)	(0.00482, 1.0, 999.0)	3	[('19', '0.993**'), ('93', '0.959*'), ('110', '0.970*')]	0	0	0	1	0	1	0
BasidioOnly3392	No	-14778	-14785.5	0.000107527	0.00272956	777	(0.89184, 0.01778, 0.01778)	(0.04154, 1.0, 1.0)	(0.06366, 0.01778, 485.67228)	(0.00296, 1.0, 485.67228)	5	[('81', '0.956*'), ('169', '0.999**'), ('183', '0.993**'), ('204', '0.995**'), ('221', '0.995**')]	1	2	1	1	0	0	6	N/A				1
BasidioOnly3393	No	-11340.7	-11341.3	0.257131		483														No	-8854.98	-8854.98	0.976254	1	354
BasidioOnly3394	No	-6035.43	-6035.91	0.33018		255														No	-6961.19	-6962.2	0.154093	1	288
BasidioOnly3395	No	-6616.68	-6622.8	0.000470764	0.00726801	375	(0.84773, 0.03491, 0.03491)	(0.01377, 1.0, 1.0)	(0.13628, 0.03491, 807.35552)	(0.00221, 1.0, 807.35552)	8	[('1', '0.996**'), ('10', '0.966*'), ('16', '0.999**'), ('50', '0.999**'), ('84', '0.998**'), ('98', '0.996**'), ('120', '0.999**'), ('123', '1.000**')]	0	2	3	3	0	0	4	No	-7049.94	-7054.68	0.00208717	0.0171401	402	(0.81592, 0.036, 0.036)	(0.044, 1.0, 1.0)	(0.13291, 0.036, 54.44738)	(0.00717, 1.0, 54.44738)	10	[('4', '0.998**'), ('11', '0.967*'), ('62', '0.961*'), ('65', '0.999**'), ('76', '0.976*'), ('82', '0.981*'), ('104', '0.980*'), ('107', '1.000**'), ('115', '0.981*'), ('133', '0.972*')]	0	1	3	3	0	2	3
BasidioOnly3396	No	-5808.42	-5810.52	0.0405048		276														No	-2836.32	-2836.29	1	1	132
BasidioOnly3397	No	-24743.3	-24753.7	0.005213	0.000327442	1059	(0.92709, 0.02796, 0.02796)	(0.01414, 1.0, 1.0)	(0.05789, 0.02796, 4.30086)	(0.00088, 1.0, 4.30086)	0	[]	None	None	None	None	None	None	None	N/A				1
BasidioOnly3398	No	-18900.9	-18902.4	0.0868475		774														No	-13489.9	-13490.4	0.311621	1	525
BasidioOnly3399	No	None	None	1		726														No	-12173.1	-12175.3	0.0356358	1	717
BasidioOnly3400	No	-3663.09	-3663.09	1		150														No	-9543.27	-9543.7	0.350165	1	363
BasidioOnly3401	No	-9116.66	-9116.77	0.636851		360														N/A				1
BasidioOnly3402	No	-15164	-15168.8	0.00187485	0.0176095	690	(0.84592, 0.02552, 0.02552)	(0.02211, 1.0, 1.0)	(0.12862, 0.02552, 999.0)	(0.00336, 1.0, 999.0)	2	[('51', '0.964*'), ('167', '0.985*')]	0	1	1	0	0	0	11	No	-23222.5	-23229.2	0.000259324	0.00439318	975	(0.86275, 0.03919, 0.03919)	(0.06863, 1.0, 1.0)	(0.06356, 0.03919, 999.0)	(0.00506, 1.0, 999.0)	2	[('57', '0.960*'), ('200', '0.987*')]	1	0	1	0	0	0	3
BasidioOnly3403	No	-11685.8	-11690.6	0.00190131	0.0176927	702	(0.9395, 0.01212, 0.01212)	(0.01164, 1.0, 1.0)	(0.04826, 0.01212, 999.0)	(0.0006, 1.0, 999.0)	1	[('99', '0.989*')]	0	1	0	0	0	0	6	No	-8436.48	-8437.09	0.270159	1	471
BasidioOnly3404	No	-21822.3	-21825.5	0.0119		927														No	-17290.2	-17294.8	0.00241633	0.0187093	699	(0.83767, 0.05143, 0.05143)	(0.04948, 1.0, 1.0)	(0.10655, 0.05143, 999.0)	(0.00629, 1.0, 999.0)	0	[]	None	None	None	None	None	None	None
BasidioOnly3405	No	-7854.43	-7855.62	0.123957		291														No	-5075.61	-5067.87	1	1	207
BasidioOnly3406	No	-10850.1	-10853.4	0.0101282	0.0477882	492	(0.84629, 0.03349, 0.03349)	(0.03373, 1.0, 1.0)	(0.11539, 0.03349, 999.0)	(0.0046, 1.0, 999.0)	0	[]	None	None	None	None	None	None	None	No	-12448.1	-12453.2	0.0014087	0.013395	528	(0.87808, 0.04623, 0.04623)	(0.04448, 1.0, 1.0)	(0.07371, 0.04623, 999.0)	(0.00373, 1.0, 999.0)	2	[('55', '0.973*'), ('158', '0.977*')]	0	1	1	0	0	0	3
BasidioOnly3407	No	-11018.6	-11021.3	0.0212201		465														N/A				1
BasidioOnly3408	No	-9961.5	-9962.06	0.288258		417														No	-12330.9	-12333.8	0.0149434	1	468
BasidioOnly3409	No	-11716.2	-11719.5	0.0103549	0.0481789	513	(0.82586, 0.03624, 0.03624)	(0.04623, 1.0, 1.0)	(0.12113, 0.03624, 119.40355)	(0.00678, 1.0, 119.40355)	7	[('64', '0.987*'), ('66', '0.992**'), ('67', '0.979*'), ('71', '0.995**'), ('76', '0.969*'), ('135', '0.990*'), ('160', '0.992**')]	0	1	3	2	0	0	8	No	-6297.09	-6302.22	0.00135454	0.013395	240	(0.79923, 0.05265, 0.05265)	(0.1273, 1.0, 1.0)	(0.06338, 0.05265, 999.0)	(0.01009, 1.0, 999.0)	2	[('57', '0.993**'), ('59', '0.993**')]	0	1	0	1	0	0	0
BasidioOnly3410	No	-6827.85	-6831.4	0.00772945	0.0429176	315	(0.81084, 0.04449, 0.04449)	(0.0078, 1.0, 1.0)	(0.17963, 0.04449, 23.61582)	(0.00173, 1.0, 23.61582)	7	[('2', '0.976*'), ('6', '0.991**'), ('14', '0.997**'), ('15', '0.993**'), ('31', '0.994**'), ('73', '0.996**'), ('85', '0.999**')]	0	0	6	1	0	0	11	No	-12120.3	-12123.2	0.0173867	1	516
BasidioOnly3411	No	-16944.5	-16947	0.0261804		912														No	-1336.03	-1336.03	1	1	78
BasidioOnly3412	No	-2020.43	-2022.7	0.0328424		102														No	-8625.89	-8630.58	0.00219923	0.0173632	435	(0.94242, 0.01873, 0.01873)	(0.00524, 1.0, 1.0)	(0.05206, 0.01873, 999.0)	(0.00029, 1.0, 999.0)	0	[]	None	None	None	None	None
BasidioOnly3413	No	-11281	-11283.2	0.0361351		546														No	-16589.4	-16590.6	0.111551	1	720
BasidioOnly3414	No	-10416.4	-10416.9	0.324183		432														N/A				1
BasidioOnly3415	No	-5996.12	-5996.29	0.557065		324														No	-3727.63	-3727.63	1	1	201
BasidioOnly3416	No	-7030.58	-7032.54	0.047972		357														No	-6288.12	-6289.8	0.0670349	1	327
BasidioOnly3417	No	-10694.2	-10695.9	0.0723324		516														No	-12947	-12952.5	0.000839207	0.0101736	591	(0.74572, 0.04669, 0.04669)	(0.10099, 1.0, 1.0)	(0.13501, 0.04669, 30.78525)	(0.01828, 1.0, 30.78525)	10	[('26', '0.990**'), ('27', '0.993**'), ('38', '0.992**'), ('42', '0.966*'), ('87', '0.996**'), ('102', '0.994**'), ('105', '0.990*'), ('115', '0.991**'), ('170', '0.955*'), ('186', '0.990**')]	5	0	1	1	1	2	7
BasidioOnly3418	No	-9915.61	-9919.61	0.00467719	0.030599	483	(0.92786, 0.02197, 0.02197)	(0.02073, 1.0, 1.0)	(0.05029, 0.02197, 999.0)	(0.00112, 1.0, 999.0)	2	[('103', '0.998**'), ('114', '0.997**')]	0	1	1	0	0	0	3	No	-9259.6	-9262.61	0.0141016	1	432
BasidioOnly3419	No	-28597.4	-28597.6	0.464725		1125														N/A				1
BasidioOnly3420	No	-36938	-36940.6	0.0213587		1380														N/A				1
BasidioOnly3421	No	-39362.2	-39365.3	0.0134178		1785														N/A				1
BasidioOnly3422	No	-14515.3	-14520.7	0.0010206	0.0117896	759	(0.88427, 0.01607, 0.01607)	(0.00635, 1.0, 1.0)	(0.1086, 0.01607, 999.0)	(0.00078, 1.0, 999.0)	0	[]	None	None	None	None	None	None	None	No	None	None	1	1	0
BasidioOnly3424	No	-38563.5	-38567.5	0.00460065	0.030599	1707	(0.91222, 0.02704, 0.02704)	(0.0207, 1.0, 1.0)	(0.06559, 0.02704, 10.93439)	(0.00149, 1.0, 10.93439)	1	[('365', '0.960*')]	0	1	0	0	0	0	18	N/A				1
BasidioOnly3426	No	-13061.2	-13063.1	0.0523008		495														No	-17070.9	-17073.7	0.0171986	1	618
BasidioOnly3427	No	-7942	-7942.56	0.292421		438														N/A				1
BasidioOnly3428	No	-12304	-12311.2	0.000149278	0.00330285	564	(0.85045, 0.02928, 0.02928)	(0.03296, 1.0, 1.0)	(0.11223, 0.02928, 999.0)	(0.00435, 1.0, 999.0)	5	[('46', '0.952*'), ('114', '0.996**'), ('117', '0.950*'), ('135', '0.980*'), ('155', '0.968*')]	0	1	3	1	0	0	7	No	-11767	-11772.3	0.00118584	0.0125692	522	(0.92139, 0.0188, 0.0188)	(0.0, 1.0, 1.0)	(0.07861, 0.0188, 999.0)	(0.0, 1.0, 999.0)	0	[]	None	None	None	None	None
BasidioOnly3429	No	-8043.94	-8047.87	0.00502688	0.0322515	315	(0.69627, 0.04054, 0.04054)	(0.02838, 1.0, 1.0)	(0.26457, 0.04054, 999.0)	(0.01078, 1.0, 999.0)	2	[('76', '0.966*'), ('82', '0.951*')]	0	0	2	0	0	0	8	No	-4113.25	-4116.56	0.0101193	1	156
BasidioOnly3430	No	-9351.11	-9353.3	0.0361114		384														N/A				1
BasidioOnly3431	No	-17726.6	-17730	0.00914459	0.0467108	876	(0.88486, 0.03229, 0.03229)	(0.05155, 1.0, 1.0)	(0.06009, 0.03229, 128.86891)	(0.0035, 1.0, 128.86891)	2	[('20', '0.952*'), ('261', '0.972*')]	0	1	0	1	0	0	8	No	-25149.5	-25155.5	0.000533375	0.00781322	1218	(0.88392, 0.03489, 0.03489)	(0.07891, 1.0, 1.0)	(0.03413, 0.03489, 15.95369)	(0.00305, 1.0, 15.95369)	7	[('145', '0.985*'), ('248', '0.960*'), ('270', '0.988*'), ('296', '0.986*'), ('324', '0.988*'), ('358', '0.986*'), ('389', '0.981*')]	1	1	2	2	0	1	6
BasidioOnly3432	No	-33824.7	-33825.5	0.220388		1575														No	-26982.8	-26989.6	0.000228794	0.00427608	1200	(0.92073, 0.02215, 0.02215)	(0.01879, 1.0, 1.0)	(0.05927, 0.02215, 999.0)	(0.00121, 1.0, 999.0)	0	[]	None	None	None	None	None
BasidioOnly3433	No	-11178.4	-11179.4	0.153098		420														No	-863.703	-863.703	0.997477	1	30
BasidioOnly3434	No	-27346.8	-27349.4	0.0241353		1230														No	-6405.05	-6409.58	0.00261067	0.0193833	309	(0.92399, 0.0215, 0.0215)	(0.02773, 1.0, 1.0)	(0.04688, 0.0215, 999.0)	(0.00141, 1.0, 999.0)	0	[]	None	None	None	None	None
BasidioOnly3436	No	-34885.9	-34886.6	0.260208		1359														N/A				1
BasidioOnly3437	No	-3819.16	-3819.16	1		183														N/A				1
BasidioOnly3438	No	-17121.2	-17124.2	0.0152076		798														N/A				1
BasidioOnly3439	No	None	None	1		0														N/A				1
BasidioOnly3441	No	-6828.07	-6828.13	0.740913		348														N/A				1
BasidioOnly3443	No	-12588.2	-12590	0.0623892		582														N/A				1
BasidioOnly3444	No	-15792.9	-15796.4	0.00805708	0.0442479	735	(0.79244, 0.04179, 0.04179)	(0.04471, 1.0, 1.0)	(0.15416, 0.04179, 999.0)	(0.0087, 1.0, 999.0)	5	[('68', '0.979*'), ('89', '0.951*'), ('155', '0.989*'), ('183', '0.966*'), ('197', '0.980*')]	0	1	2	1	1	0	14	No	-17236.1	-17238.3	0.0350437	1	768
BasidioOnly3445	No	-15823.8	-15832	5.4025e-05	0.00175146	660	(0.69579, 0.04195, 0.04195)	(0.05254, 1.0, 1.0)	(0.23401, 0.04195, 999.0)	(0.01767, 1.0, 999.0)	13	[('4', '0.971*'), ('27', '0.961*'), ('33', '0.984*'), ('77', '0.950*'), ('118', '0.952*'), ('144', '0.975*'), ('156', '0.972*'), ('157', '0.997**'), ('165', '0.998**'), ('185', '0.999**'), ('187', '0.998**'), ('210', '0.986*'), ('218', '0.970*')]	0	0	7	2	3	0	17	N/A				1
BasidioOnly3446	No	-6274.23	-6274.54	0.436206		285														N/A				1
BasidioOnly3448	No	-10419.3	-10419.5	0.531015		453														N/A				1
BasidioOnly3449	No	-17569.9	-17582.8	3.78e-07	4.74862e-05	705	(0.72918, 0.05755, 0.05755)	(0.08966, 1.0, 1.0)	(0.16133, 0.05755, 999.0)	(0.01984, 1.0, 999.0)	24	[('24', '0.997**'), ('25', '1.000**'), ('29', '0.997**'), ('33', '0.992**'), ('50', '0.960*'), ('60', '0.998**'), ('61', '0.994**'), ('66', '0.956*'), ('74', '0.981*'), ('86', '0.976*'), ('95', '0.995**'), ('98', '0.998**'), ('110', '1.000**'), ('111', '0.986*'), ('128', '1.000**'), ('129', '0.999**'), ('130', '0.991**'), ('149', '0.984*'), ('172', '0.984*'), ('173', '0.967*'), ('175', '0.968*'),…	1	0	6	5	5	4	10	N/A				1
BasidioOnly3450	No	-21388.2	-21388.2	1		966														No	-4839.54	-4839.62	0.692021	1	252
BasidioOnly3451	No	-22786	-22791.6	0.00079106	0.009815	1080	(0.89249, 0.02583, 0.02583)	(0.06109, 1.0, 1.0)	(0.04345, 0.02583, 999.0)	(0.00297, 1.0, 999.0)	1	[('342', '0.954*')]	0	1	0	0	0	0	4	N/A				1
BasidioOnly3452	No	-7625.17	-7631.72	0.000295501	0.00508554	456	(0.88857, 0.01841, 0.01841)	(0.03015, 1.0, 1.0)	(0.07862, 0.01841, 999.0)	(0.00267, 1.0, 999.0)	3	[('43', '0.995**'), ('100', '0.998**'), ('135', '0.988*')]	1	1	1	0	0	0	2	No	-17363.5	-17368.2	0.00221044	0.0173632	1023	(0.91945, 0.02499, 0.02499)	(0.03368, 1.0, 1.0)	(0.04521, 0.02499, 999.0)	(0.00166, 1.0, 999.0)	6	[('64', '0.995**'), ('67', '0.992**'), ('111', '0.989*'), ('166', '0.997**'), ('264', '0.983*'), ('315', '0.985*')]	2	0	0	1	2	1	2
BasidioOnly3453	No	-4198.37	-4198.48	0.649815		225														N/A				1
BasidioOnly3454	No	-1069.86	-1069.86	1		48														N/A				1
BasidioOnly3455	No	-5183.08	-5184.82	0.062397		234														N/A				1
BasidioOnly3456	No	-12126.8	-12132.9	0.000477302	0.00726801	540	(0.80198, 0.03551, 0.03551)	(0.07973, 1.0, 1.0)	(0.1076, 0.03551, 438.77058)	(0.0107, 1.0, 438.77058)	10	[('25', '0.996**'), ('28', '0.996**'), ('43', '0.978*'), ('45', '0.996**'), ('62', '0.992**'), ('63', '0.993**'), ('72', '0.986*'), ('130', '0.991**'), ('137', '0.961*'), ('174', '0.998**')]	0	1	3	2	0	3	4	No	-8426.99	-8428.37	0.0976614	1	360
BasidioOnly3457	No	-14092.3	-14092.3	1		675														No	-3707.41	-3707.49	0.687216	1	150
BasidioOnly3458	No	-26818.9	-26822.4	0.00869946	0.046259	1218	(0.80474, 0.02822, 0.02822)	(0.03631, 1.0, 1.0)	(0.15209, 0.02822, 999.0)	(0.00686, 1.0, 999.0)	0	[]	None	None	None	None	None	None	None	N/A				1
BasidioOnly3459	No	-4921.95	-4921.9	1		204														No	-1235.56	-1236.21	0.255314	1	51
BasidioOnly3460	No	-3789.39	-3796.87	0.000110646	0.00272956	231	(0.89633, 0.01248, 0.01248)	(0.00969, 1.0, 1.0)	(0.09298, 0.01248, 1.94587)	(0.00101, 1.0, 1.94587)	1	[('72', '0.962*')]	0	1	0	0	0	0	5	No	-8236.31	-8236.81	0.321445	1	504
BasidioOnly3461	No	-9458.99	-9459.44	0.344896		495														N/A				1
BasidioOnly3462	No	-6590.83	-6592.39	0.0775369		258														No	-10578.3	-10582.9	0.00253119	0.0190542	378	(0.75401, 0.07284, 0.07284)	(0.03147, 1.0, 1.0)	(0.20593, 0.07284, 999.0)	(0.00859, 1.0, 999.0)	7	[('23', '0.985*'), ('32', '0.972*'), ('52', '0.998**'), ('53', '0.954*'), ('61', '0.993**'), ('85', '0.998**'), ('106', '0.980*')]	0	0	2	1	2	2	3
BasidioOnly3463	No	None	None	1		183														No	-13392.4	-13399.4	0.000187975	0.0040753	495	(0.74792, 0.07824, 0.07824)	(0.13409, 1.0, 1.0)	(0.10005, 0.07824, 999.0)	(0.01794, 1.0, 999.0)	9	[('23', '0.977*'), ('40', '0.993**'), ('41', '0.978*'), ('69', '0.969*'), ('74', '0.959*'), ('90', '0.991**'), ('99', '0.962*'), ('119', '0.997**'), ('157', '0.965*')]	0	0	3	3	1	2	8
BasidioOnly3464	No	-24816.7	-24817.8	0.139337		1278														No	-25372.3	-25375.9	0.00716329	0.0388251	1257	(0.91933, 0.01762, 0.01762)	(0.04344, 1.0, 1.0)	(0.03555, 0.01762, 64.29297)	(0.00168, 1.0, 64.29297)	0	[]	None	None	None	None	None
BasidioOnly3465	No	-4150.89	-4150.89	1		291														N/A				1
BasidioOnly3466	No	-6380.04	-6382.68	0.0216551		270														N/A				1
BasidioOnly3467	No	-10466.5	-10471.4	0.00164578	0.0163763	423	(0.7775, 0.03761, 0.03761)	(0.05208, 1.0, 1.0)	(0.15971, 0.03761, 999.0)	(0.0107, 1.0, 999.0)	3	[('26', '0.958*'), ('66', '0.953*'), ('103', '0.952*')]	0	0	2	0	0	0	7	N/A				1
BasidioOnly3468	No	-3497.23	-3501.92	0.0021982	0.0196021	153	(0.78698, 0.04499, 0.04499)	(0.04909, 1.0, 1.0)	(0.1543, 0.04499, 999.0)	(0.00963, 1.0, 999.0)	5	[('10', '0.994**'), ('37', '1.000**'), ('49', '1.000**'), ('50', '1.000**'), ('51', '0.999**')]	0	2	0	0	2	1	0	No	-4276.73	-4280.04	0.0101284	1	159
BasidioOnly3470	No	-2411.41	-2411.02	1		96														No	None	None	1	1	0
BasidioOnly3471	No	-4217.1	-4216.81	1		213														No	-9353.19	-9354.51	0.104944	1	375
BasidioOnly3472	No	-1248.21	-1248.51	0.436621		57														N/A				1
BasidioOnly3473	No	-1729.84	-1729.84	0.950268		87														No	-4549.68	-4550.52	0.19598	1	225
BasidioOnly3474	No	-8747.76	-8747.76	0.997015		375														N/A				1
BasidioOnly3475	No	-18306.8	-18311.1	0.00332386	0.0241899	846	(0.8698, 0.02747, 0.02747)	(0.00933, 1.0, 1.0)	(0.11959, 0.02747, 41.51129)	(0.00128, 1.0, 41.51129)	10	[('55', '0.995**'), ('61', '0.980*'), ('77', '0.965*'), ('136', '0.985*'), ('153', '0.983*'), ('160', '0.999**'), ('169', '0.982*'), ('201', '0.987*'), ('224', '0.989*'), ('266', '0.977*')]	0	2	2	5	0	1	6	No	-1497.57	-1497.57	1	1	66
BasidioOnly3476	No	-25729.2	-25732.2	0.0130857		783														Yes	-5345.94	-5346.36	0.358932	1	162
BasidioOnly3477	No	-38694.8	-38697.3	0.0260315		1518														N/A				1
BasidioOnly3478	No	-4821.78	-4826.16	0.00309732	0.0230578	267	(0.83286, 0.0404, 0.0404)	(0.04913, 1.0, 1.0)	(0.11143, 0.0404, 999.0)	(0.00657, 1.0, 999.0)	5	[('19', '0.987*'), ('36', '0.977*'), ('38', '0.957*'), ('59', '0.998**'), ('74', '0.988*')]	0	0	0	0	5	0	0	No	-3285.42	-3286.6	0.12554	1	174
BasidioOnly3479	No	-8415.61	-8416.25	0.256007		366														N/A				1
BasidioOnly3480	No	-14623.3	-14631.3	6.7432e-05	0.00211779	693	(0.82098, 0.02688, 0.02688)	(0.0725, 1.0, 1.0)	(0.09787, 0.02688, 778.32722)	(0.00864, 1.0, 778.32722)	8	[('64', '0.999**'), ('67', '0.993**'), ('82', '0.997**'), ('124', '0.983*'), ('150', '0.996**'), ('175', '1.000**'), ('184', '0.996**'), ('203', '0.999**')]	1	0	6	1	0	0	12	No	-16643.8	-16652.9	1.9137e-05	0.000797866	774	(0.81204, 0.02971, 0.02971)	(0.07706, 1.0, 1.0)	(0.10129, 0.02971, 999.0)	(0.00961, 1.0, 999.0)	10	[('45', '0.995**'), ('47', '0.991**'), ('62', '0.997**'), ('143', '0.980*'), ('146', '0.993**'), ('147', '0.995**'), ('172', '1.000**'), ('197', '0.997**'), ('215', '0.993**'), ('257', '0.961*')]	0	0	4	0	3	2	8
BasidioOnly3481	No	-17818.2	-17818.5	0.436913		786														N/A				1
BasidioOnly3482	No	-1705.13	-1705.16	0.824612		120														No	-2359.97	-2359.97	1	1	96
BasidioOnly3483	No	-20111.4	-20111.5	0.706701		1155														No	-26106.2	-26111.7	0.000844672	0.0101736	1437	(0.92162, 0.02069, 0.02069)	(0.04068, 1.0, 1.0)	(0.0361, 0.02069, 93.58696)	(0.00159, 1.0, 93.58696)	4	[('52', '0.960*'), ('359', '0.952*'), ('408', '0.984*'), ('469', '0.964*')]	2	1	1	0	0	0	8
BasidioOnly3484	No	-11749.5	-11749.9	0.406262		492														No	-3815.48	-3815.48	1	1	159
BasidioOnly3485	No	-3980.62	-3985.11	0.00272686	0.0212441	156	(0.71505, 0.03375, 0.03375)	(0.09379, 1.0, 1.0)	(0.169, 0.03375, 999.0)	(0.02217, 1.0, 999.0)	5	[('2', '0.975*'), ('19', '0.951*'), ('22', '0.977*'), ('25', '0.976*'), ('47', '0.950*')]	0	0	0	0	5	0	0	No	-9851.59	-9848	1	1	354
BasidioOnly3486	No	-2233.94	-2234.31	0.392339		84														N/A				1
BasidioOnly3487	No	-10387.9	-10388.3	0.330417		609														N/A				1
BasidioOnly3488	No	-858.092	-853.027	1		42														No	-1300.39	-1300.39	1	1	42
BasidioOnly3489	No	-4682.23	-4683.64	0.0938308		204														N/A				1
BasidioOnly3490	No	-17682.5	-17687.1	0.0023083	0.0196021	825	(0.85037, 0.02082, 0.02082)	(0.07422, 1.0, 1.0)	(0.06936, 0.02082, 35.52726)	(0.00605, 1.0, 35.52726)	3	[('103', '0.991**'), ('202', '0.988*'), ('211', '0.985*')]	3	0	0	0	0	0	4	N/A				1
BasidioOnly3492	No	-12995.5	-13001.7	0.00043292	0.0069061	702	(0.90382, 0.01338, 0.01338)	(0.01174, 1.0, 1.0)	(0.08336, 0.01338, 101.74825)	(0.00108, 1.0, 101.74825)	13	[('2', '0.969*'), ('14', '1.000**'), ('26', '0.985*'), ('52', '0.998**'), ('54', '0.976*'), ('80', '0.998**'), ('94', '0.997**'), ('106', '0.999**'), ('148', '0.968*'), ('195', '0.994**'), ('208', '0.983*'), ('225', '0.999**'), ('229', '0.994**')]	4	2	3	2	0	1	6	No	-2954.75	-2955.24	0.323248	1	150
BasidioOnly3493	No	-13178.5	-13179.2	0.219305		525														No	-9416.31	-9416.72	0.362003	1	393
BasidioOnly3495	No	-6976.55	-6978.5	0.0480093		345														No	-8816.32	-8817.68	0.0988931	1	369
BasidioOnly3496	No	-11092.6	-11096.2	0.0068678	0.0398968	477	(0.78537, 0.0323, 0.0323)	(0.09233, 1.0, 1.0)	(0.10944, 0.0323, 2.56407)	(0.01287, 1.0, 2.56407)	0	[]	None	None	None	None	None	None	None	No	-11518.6	-11519.5	0.170914	1	441
BasidioOnly3497	No	-17158.3	-17170.6	7.64e-07	8.53133e-05	1026	(0.9031, 0.01436, 0.01436)	(0.05609, 1.0, 1.0)	(0.03842, 0.01436, 999.0)	(0.00239, 1.0, 999.0)	6	[('76', '0.960*'), ('89', '0.963*'), ('182', '0.995**'), ('185', '0.995**'), ('305', '0.994**'), ('309', '0.998**')]	1	0	3	1	0	1	7	No	-17157.9	-17169.9	9.96e-07	5.99813e-05	978	(0.90963, 0.01424, 0.01424)	(0.04967, 1.0, 1.0)	(0.0386, 0.01424, 999.0)	(0.00211, 1.0, 999.0)	7	[('72', '0.986*'), ('94', '0.993**'), ('182', '0.967*'), ('184', '0.990**'), ('187', '0.993**'), ('301', '0.997**'), ('305', '0.996**')]	1	3	0	0	1	2	2
BasidioOnly3498	No	-47688.4	-47703.3	4.8e-08	6.89143e-06	2103	(0.78607, 0.03839, 0.03839)	(0.05751, 1.0, 1.0)	(0.14576, 0.03839, 61.75898)	(0.01066, 1.0, 61.75898)	37	[('52', '0.994**'), ('107', '0.989*'), ('119', '0.998**'), ('163', '0.999**'), ('191', '0.993**'), ('195', '0.999**'), ('218', '0.998**'), ('233', '0.998**'), ('236', '0.998**'), ('245', '0.998**'), ('254', '0.996**'), ('256', '1.000**'), ('268', '0.999**'), ('269', '0.999**'), ('270', '0.994**'), ('282', '0.998**'), ('318', '0.999**'), ('325', '0.999**'), ('351', '0.992**'), ('422', '0.988*'), (…	1	0	19	7	2	8	43	No	-9430.01	-9432.83	0.0175442	1	453
BasidioOnly3499	No	-8731.3	-8731.85	0.293211		441														No	-3956.67	-3958.6	0.0497985	1	144
BasidioOnly3500	No	-8209.5	-8211.95	0.0268992		393														N/A				1
BasidioOnly3501	No	-28490.8	-28494.2	0.00885453	0.0465906	1380	(0.84055, 0.03016, 0.03016)	(0.07322, 1.0, 1.0)	(0.07932, 0.03016, 55.58465)	(0.00691, 1.0, 55.58465)	4	[('49', '0.968*'), ('80', '0.977*'), ('94', '0.982*'), ('123', '0.961*')]	1	1	2	0	0	0	19	N/A				1
BasidioOnly3502	No	-8520.4	-8520.7	0.43625		456														No	-12390.3	-12395.8	0.000907832	0.0105395	609	(0.89896, 0.02216, 0.02216)	(0.01813, 1.0, 1.0)	(0.08127, 0.02216, 999.0)	(0.00164, 1.0, 999.0)	0	[]	None	None	None	None	None
BasidioOnly3503	No	-17662.2	-17664.2	0.0468543		807														No	-12917.7	-12918.3	0.284169	1	564
BasidioOnly3504	No	-5340.96	-5340.96	0.913243		234														No	-6284.13	-6284.56	0.354772	1	273
BasidioOnly3505	No	-12815.7	-12824.3	0.03273	0.00142971	549	(0.70899, 0.04578, 0.04578)	(0.19949, 1.0, 1.0)	(0.07142, 0.04578, 999.0)	(0.0201, 1.0, 999.0)	6	[('1', '0.999**'), ('4', '0.951*'), ('21', '0.999**'), ('98', '1.000**'), ('155', '1.000**'), ('180', '1.000**')]	1	1	3	1	0	0	9	No	-19920.9	-19936.4	2.8e-08	5.05867e-06	819	(0.71457, 0.05309, 0.05309)	(0.17412, 1.0, 1.0)	(0.0895, 0.05309, 999.0)	(0.02181, 1.0, 999.0)	11	[('1', '0.998**'), ('3', '1.000**'), ('20', '0.973*'), ('37', '0.969*'), ('38', '0.958*'), ('59', '0.997**'), ('79', '0.968*'), ('84', '0.999**'), ('165', '1.000**'), ('252', '1.000**'), ('262', '0.997**')]	0	3	3	2	0	2	10
BasidioOnly3506	Yes	-3307.45	-3310.46	0.0142277		135														No	-11662.9	-11669.9	0.000184257	0.0040753	501	(0.84268, 0.03441, 0.03441)	(0.07566, 1.0, 1.0)	(0.07493, 0.03441, 999.0)	(0.00673, 1.0, 999.0)	3	[('49', '0.965*'), ('52', '0.998**'), ('136', '0.994**')]	2	0	1	0	0	0	4
BasidioOnly3507	No	-8890.4	-8890.41	0.908249		375														No	-12265.3	-12273.7	4.3049e-05	0.00153254	492	(0.74189, 0.05503, 0.05503)	(0.03525, 1.0, 1.0)	(0.21275, 0.05503, 999.0)	(0.01011, 1.0, 999.0)	0	[]	None	None	None	None	None
BasidioOnly3508	No	-2440.28	-2440.59	0.428171		117														No	-3136.23	-3136.63	0.368197	1	138
BasidioOnly3509	No	-6621.47	-6623.2	0.0627324		261														N/A				1
BasidioOnly3510	No	-5078.42	-5081.11	0.0202907		231														No	-6155.73	-6156.33	0.271508	1	273
BasidioOnly3512	No	-25851.8	-25853.4	0.0748887		1095														N/A				1
BasidioOnly3513	No	None	None	1		423														N/A				1
BasidioOnly3514	No	-1820.67	-1820.67	1		99														N/A				1
BasidioOnly3515	No	-537.569	-536.464	1		27														N/A				1
BasidioOnly3516	No	None	None	1		0														N/A				1
BasidioOnly3517	No	-7589.66	-7589.72	0.720276		333														No	-11545.5	-11547.7	0.0371566	1	483
BasidioOnly3518	No	-41824.4	-41831.1	0.00024353	0.00457063	2244	(0.92524, 0.02099, 0.02099)	(0.03138, 1.0, 1.0)	(0.04196, 0.02099, 76.11082)	(0.00142, 1.0, 76.11082)	1	[('39', '0.969*')]	1	0	0	0	0	0	20	N/A				1
BasidioOnly3519	No	-5555.85	-5556.91	0.144542		234														N/A				1
BasidioOnly3520	No	-14352.6	-14353	0.387599		570														N/A				1
BasidioOnly3521	No	-1391.49	-1391.62	0.601542		81														No	-1616.39	-1617.29	0.180237	1	84
BasidioOnly3523	No	-8815.34	-8816.48	0.131704		381														No	-18293.5	-18298.5	0.00166587	0.0150483	753	(0.89159, 0.02833, 0.02833)	(0.03032, 1.0, 1.0)	(0.07552, 0.02833, 999.0)	(0.00257, 1.0, 999.0)	0	[]	None	None	None	None	None
BasidioOnly3524	No	-9605.99	-9608.28	0.0324528		450														N/A				1
BasidioOnly3525	No	-19116.5	-19120.9	0.00321394	0.02375	978	(0.91905, 0.01376, 0.01376)	(0.0, 1.0, 1.0)	(0.08095, 0.01376, 104.53791)	(0.0, 1.0, 104.53791)	3	[('221', '0.955*'), ('273', '0.955*'), ('324', '0.968*')]	0	2	1	0	0	0	10	N/A				1
BasidioOnly3526	No	-15409.6	-15410	0.38322		609														N/A				1
BasidioOnly3527	No	-40015.5	-40053.4	0	0	1644	(0.82694, 0.0384, 0.0384)	(0.0406, 1.0, 1.0)	(0.12626, 0.0384, 10.4445)	(0.0062, 1.0, 10.4445)	16	[('102', '0.963*'), ('159', '0.996**'), ('220', '0.979*'), ('236', '0.983*'), ('260', '0.965*'), ('272', '0.996**'), ('292', '0.973*'), ('296', '0.992**'), ('332', '0.971*'), ('336', '0.993**'), ('360', '0.992**'), ('393', '0.979*'), ('407', '0.987*'), ('436', '0.955*'), ('488', '0.988*'), ('534', '0.969*')]	1	1	8	4	0	0	29	N/A				1
BasidioOnly3528	No	-10915.2	-10916	0.196286		540														No	-13349.4	-13353.4	0.00432349	0.0275686	639	(0.84169, 0.03039, 0.03039)	(0.12956, 1.0, 1.0)	(0.02491, 0.03039, 513.74799)	(0.00383, 1.0, 513.74799)	0	[]	None	None	None	None	None
BasidioOnly3529	No	-13332.7	-13333.5	0.204707		546														No	-14629.7	-14630.2	0.324	1	561
BasidioOnly3530	No	-45632.8	-45636.1	0.00979757	0.047577	2196	(0.84362, 0.02032, 0.02032)	(0.03305, 1.0, 1.0)	(0.11868, 0.02032, 37.03865)	(0.00465, 1.0, 37.03865)	0	[]	None	None	None	None	None	None	None	No	-4086.33	-4086.33	1	1	186
BasidioOnly3532	No	-4039.89	-4041.35	0.0872574		270														No	-3082.76	-3084.51	0.0612902	1	177
BasidioOnly3533	No	None	None	1		1278														N/A				1
BasidioOnly3534	No	-43420.9	-43431.6	0.003918	0.000296877	1947	(0.85047, 0.02993, 0.02993)	(0.05437, 1.0, 1.0)	(0.08944, 0.02993, 109.15901)	(0.00572, 1.0, 109.15901)	17	[('17', '0.992**'), ('18', '0.960*'), ('41', '0.969*'), ('42', '0.964*'), ('52', '0.982*'), ('132', '0.988*'), ('370', '0.963*'), ('399', '0.973*'), ('432', '0.996**'), ('467', '0.975*'), ('476', '0.970*'), ('506', '0.967*'), ('546', '0.987*'), ('547', '0.976*'), ('557', '0.978*'), ('585', '0.959*'), ('629', '0.959*')]	1	1	6	4	2	2	14	No	-3208.88	-3211.36	0.0258316	1	111
BasidioOnly3535	No	-4042.52	-4046.25	0.00630514	0.0382014	189	(0.86681, 0.01968, 0.01968)	(0.04334, 1.0, 1.0)	(0.08556, 0.01968, 999.0)	(0.00428, 1.0, 999.0)	1	[('13', '0.963*')]	1	0	0	0	0	0	1	N/A				1
BasidioOnly3536	No	-6360.06	-6360.8	0.22417		261														No	-1895.95	-1897.21	0.11145	1	93
BasidioOnly3538	No	-8303.09	-8303.73	0.258997		303														No	-5737.17	-5737.16	1	1	207
BasidioOnly3539	No	-8862.78	-8863.39	0.268663		417														No	-2169	-2169	1	1	102
BasidioOnly3540	No	-5765.2	-5767.2	0.0452877		228														No	-8614.57	-8617.06	0.025566	1	327
BasidioOnly3541	No	-11052.6	-11054	0.0945374		546														No	-15922.1	-15922.9	0.219471	1	753
BasidioOnly3542	No	-15035.8	-15036.7	0.166736		648														N/A				1
BasidioOnly3544	No	-14109.2	-14115.3	0.000472595	0.00726801	654	(0.84961, 0.02392, 0.02392)	(0.04864, 1.0, 1.0)	(0.09624, 0.02392, 489.16054)	(0.00551, 1.0, 489.16054)	3	[('79', '0.979*'), ('113', '0.967*'), ('210', '0.989*')]	0	0	2	1	0	0	12	No	-8206.45	-8207.41	0.165843	1	405
BasidioOnly3545	No	-4372.84	-4372.85	0.898236		195														N/A				1
BasidioOnly3546	No	-2485.08	-2485.11	0.822566		123														N/A				1
BasidioOnly3547	No	-4756.75	-4757.27	0.303735		240														No	-2944.88	-2945.84	0.164903	1	129
BasidioOnly3548	No	-17272.1	-17273.8	0.0639857		681														N/A				1
BasidioOnly3549	No	-986.223	-988.086	0.0535479		30														N/A				1
BasidioOnly3550	No	-17203.9	-17205.7	0.0563073		789														No	-6755.45	-6755.45	1	1	315
BasidioOnly3551	No	-19118.7	-19119.1	0.367518		789														N/A				1
BasidioOnly3552	No	-10926.2	-10928.3	0.0375181		426														No	-16048.2	-16055.8	9.6802e-05	0.00291482	639	(0.86412, 0.0567, 0.0567)	(0.07325, 1.0, 1.0)	(0.05774, 0.0567, 999.0)	(0.00489, 1.0, 999.0)	3	[('124', '0.999**'), ('181', '0.999**'), ('197', '0.994**')]	2	0	0	0	0	1	1
BasidioOnly3553	No	-5938.72	-5939.45	0.226257		264														No	-13187.2	-13193.3	0.000512734	0.0077195	585	(0.88714, 0.04517, 0.04517)	(0.05143, 1.0, 1.0)	(0.05807, 0.04517, 999.0)	(0.00337, 1.0, 999.0)	2	[('45', '0.994**'), ('73', '0.995**')]	1	0	0	1	0	0	2
BasidioOnly3554	No	-5891.78	-5892.07	0.447526		270														No	-9130.04	-9130.25	0.526767	1	399
BasidioOnly3555	No	-16885.5	-16887.3	0.0628154		738														N/A				1
BasidioOnly3556	No	-10094.4	-10098.1	0.00659019	0.0387318	432	(0.85679, 0.03668, 0.03668)	(0.05135, 1.0, 1.0)	(0.08667, 0.03668, 31.02931)	(0.00519, 1.0, 31.02931)	5	[('3', '0.982*'), ('78', '0.996**'), ('85', '0.991**'), ('141', '0.987*'), ('143', '0.984*')]	0	3	0	1	0	1	6	No	-16802.6	-16809.3	0.000259376	0.00439318	732	(0.91004, 0.03296, 0.03296)	(0.03679, 1.0, 1.0)	(0.05111, 0.03296, 999.0)	(0.00207, 1.0, 999.0)	1	[('149', '0.987*')]	1	0	0	0	0	0	1
BasidioOnly3558	No	-16888.2	-16892.6	0.00334567	0.0241899	696	(0.86566, 0.02989, 0.02989)	(0.04437, 1.0, 1.0)	(0.08558, 0.02989, 315.3067)	(0.00439, 1.0, 315.3067)	4	[('23', '0.978*'), ('98', '0.980*'), ('123', '0.977*'), ('159', '0.996**')]	0	0	1	2	1	0	5	No	-9926.81	-9930.82	0.00461386	0.0285873	420	(0.87902, 0.02918, 0.02918)	(0.06139, 1.0, 1.0)	(0.0557, 0.02918, 999.0)	(0.00389, 1.0, 999.0)	1	[('81', '0.968*')]	0	0	1	0	0	0	3
BasidioOnly3559	No	-17200.8	-17202.8	0.043301		873														No	-12312.2	-12313.6	0.0963306	1	576
BasidioOnly3560	No	-10755.3	-10755.6	0.462437		492														N/A				1
BasidioOnly3561	No	-25497.4	-25504.1	0.000250134	0.00457063	1158	(0.81433, 0.02695, 0.02695)	(0.06682, 1.0, 1.0)	(0.10984, 0.02695, 14.88733)	(0.00901, 1.0, 14.88733)	10	[('9', '0.996**'), ('15', '0.990**'), ('17', '0.952*'), ('47', '0.993**'), ('54', '0.994**'), ('72', '0.990**'), ('73', '0.992**'), ('182', '0.985*'), ('360', '0.992**'), ('379', '0.993**')]	2	1	4	2	1	0	18	N/A				1
BasidioOnly3562	No	-40438.3	-40440.4	0.0418397		2040														No	-12096	-12100.1	0.00397359	0.0265887	615	(0.91305, 0.01411, 0.01411)	(0.00496, 1.0, 1.0)	(0.08154, 0.01411, 999.0)	(0.00044, 1.0, 999.0)	0	[]	None	None	None	None	None
BasidioOnly3563	No	-15891.6	-15892	0.345242		621														N/A				1
BasidioOnly3564	No	-5246.62	-5246.62	0.935791		288														N/A				1
BasidioOnly3565	No	-17800.6	-17803.1	0.0240963		654														N/A				1
BasidioOnly3566	No	-17218.2	-17218.3	0.630612		831														No	-18132.2	-18132.3	0.635912	1	852
BasidioOnly3567	No	None	None	1		1356														No	-7062.49	-7062.59	0.647648	1	288
BasidioOnly3568	No	-14686.2	-14690	0.00609947	0.0376072	516	(0.67179, 0.08221, 0.08221)	(0.06273, 1.0, 1.0)	(0.24281, 0.08221, 25.41873)	(0.02267, 1.0, 25.41873)	13	[('35', '0.987*'), ('45', '0.998**'), ('53', '0.999**'), ('61', '0.999**'), ('76', '0.987*'), ('107', '0.957*'), ('108', '0.988*'), ('129', '0.994**'), ('142', '0.997**'), ('147', '0.998**'), ('149', '0.967*'), ('152', '0.997**'), ('164', '0.995**')]	0	0	5	2	3	2	11	N/A				1
BasidioOnly3569	No	-8281.4	-8283.07	0.0678825		369														No	-8972.71	-8975.3	0.0229489	1	375
BasidioOnly3570	No	-6743.03	-6748.81	0.000676154	0.00882513	441	(0.96284, 0.00995, 0.00995)	(0.00697, 1.0, 1.0)	(0.02997, 0.00995, 999.0)	(0.00022, 1.0, 999.0)	2	[('94', '0.998**'), ('97', '0.999**')]	2	0	0	0	0	0	0	No	-6997.1	-7000.8	0.00653716	0.0365272	432	(0.98647, 0.01237, 0.01237)	(0.0, 1.0, 1.0)	(0.01353, 0.01237, 999.0)	(0.0, 1.0, 999.0)	1	[('89', '0.986*')]	1	0	0	0	0	0	0
BasidioOnly3572	No	-8057.94	-8061.02	0.0131063		474														No	-12016	-12016.4	0.414284	1	759
BasidioOnly3573	No	-35090.2	-35093.6	0.00900749	0.0467108	1197	(0.74089, 0.05605, 0.05605)	(0.04978, 1.0, 1.0)	(0.19614, 0.05605, 999.0)	(0.01318, 1.0, 999.0)	0	[]	None	None	None	None	None	None	None	N/A				1
BasidioOnly3574	No	-16344.4	-16349.2	0.00181542	0.0172122	585	(0.79196, 0.04724, 0.04724)	(0.00624, 1.0, 1.0)	(0.20022, 0.04724, 999.0)	(0.00158, 1.0, 999.0)	1	[('135', '0.974*')]	0	0	0	1	0	0	8	No	-2951.54	-2952.83	0.108638	1	99
BasidioOnly3576	No	-10578.5	-10579.6	0.145432		540														N/A				1
BasidioOnly3577	No	-1127.66	-1127.66	1		54														No	-95.467	-96.4413	0.162723	1	6
BasidioOnly3579	No	-11927	-11935.7	3.0648e-05	0.00140006	525	(0.90273, 0.03872, 0.03872)	(0.01602, 1.0, 1.0)	(0.07983, 0.03872, 999.0)	(0.00142, 1.0, 999.0)	5	[('12', '0.998**'), ('92', '0.998**'), ('105', '0.995**'), ('119', '0.998**'), ('167', '0.995**')]	1	0	2	0	0	0	3	No	-8547.73	-8554.54	0.000222917	0.00427608	405	(0.87976, 0.02091, 0.02091)	(0.00657, 1.0, 1.0)	(0.11283, 0.02091, 999.0)	(0.00084, 1.0, 999.0)	6	[('5', '0.999**'), ('20', '0.994**'), ('31', '0.999**'), ('109', '0.996**'), ('111', '0.995**'), ('120', '0.976*')]	1	0	3	1	0	0	4
BasidioOnly3580	No	-7577	-7579.71	0.0198278		327														N/A				1
BasidioOnly3581	No	-23613.4	-23618.4	0.00150415	0.0154252	891	(0.66352, 0.03801, 0.03801)	(0.03536, 1.0, 1.0)	(0.28589, 0.03801, 999.0)	(0.01524, 1.0, 999.0)	21	[('2', '0.996**'), ('8', '0.985*'), ('31', '0.958*'), ('36', '0.976*'), ('64', '0.963*'), ('70', '0.988*'), ('94', '0.998**'), ('104', '0.983*'), ('109', '0.983*'), ('110', '0.992**'), ('116', '0.952*'), ('128', '0.958*'), ('147', '0.958*'), ('154', '0.979*'), ('157', '0.994**'), ('175', '0.952*'), ('196', '0.992**'), ('213', '0.984*'), ('243', '0.983*'), ('249', '0.993**'), ('297', '0.964*')]	0	1	13	2	3	2	27	N/A				1
BasidioOnly3582	No	-5483.3	-5483.58	0.453484		264														No	-1876.41	-1876.78	0.389735	1	96
BasidioOnly3583	No	-32867	-32867	1		1440														No	-15154.2	-15154	1	1	714
BasidioOnly3584	No	-1894.2	-1894.2	1		72														No	-8846.39	-8847.67	0.110207	1	348
BasidioOnly3585	No	-6094.05	-6085.4	1		246														N/A				1
BasidioOnly3586	No	-12220.4	-12222.4	0.0454784		504														No	-19271.6	-19273	0.0950415	1	777
BasidioOnly3587	No	-24682.4	-24684.1	0.0697459		1263														N/A				1
BasidioOnly3589	No	-33377.7	-33385.4	8.9121e-05	0.00255905	1518	(0.80397, 0.04368, 0.04368)	(0.05174, 1.0, 1.0)	(0.13557, 0.04368, 9.58267)	(0.00872, 1.0, 9.58267)	19	[('71', '0.979*'), ('111', '0.990**'), ('125', '0.989*'), ('140', '0.995**'), ('156', '0.985*'), ('215', '0.992**'), ('218', '0.996**'), ('224', '0.984*'), ('236', '0.998**'), ('284', '0.990**'), ('285', '0.995**'), ('306', '0.995**'), ('308', '0.993**'), ('332', '0.993**'), ('383', '0.997**'), ('430', '0.953*'), ('434', '0.996**'), ('455', '0.978*'), ('495', '0.979*')]	2	1	8	5	3	0	34	N/A				1
BasidioOnly3590	No	None	None	1		0														N/A				1
BasidioOnly3591	No	-16651.8	-16652.3	0.302548		627														No	None	None	1	1	0
BasidioOnly3592	No	-11322.6	-11325.7	0.0132085		465														No	-5773.04	-5770.86	1	1	198
BasidioOnly3595	No	-4943.39	-4945.31	0.0498317		207														N/A				1
BasidioOnly3596	No	-22063.5	-22066.7	0.0110117		978														N/A				1
BasidioOnly3597	No	-13072.5	-13072.4	1		537														N/A				1
BasidioOnly3598	No	-15397.4	-15402	0.00245673	0.0200732	795	(0.88518, 0.01701, 0.01701)	(0.02406, 1.0, 1.0)	(0.08836, 0.01701, 662.53206)	(0.0024, 1.0, 662.53206)	7	[('25', '0.995**'), ('27', '0.970*'), ('64', '0.987*'), ('92', '0.968*'), ('141', '0.994**'), ('170', '0.994**'), ('256', '0.989*')]	0	3	2	1	0	0	11	N/A				1
BasidioOnly3599	No	-2797.34	-2799.39	0.0428902		114														N/A				1
BasidioOnly3600	No	-6539.18	-6540.78	0.0737744		315														No	-10783.3	-10792.9	1.2411e-05	0.000560563	453	(0.83352, 0.06409, 0.06409)	(0.06355, 1.0, 1.0)	(0.09564, 0.06409, 999.0)	(0.00729, 1.0, 999.0)	8	[('5', '0.964*'), ('35', '1.000**'), ('40', '1.000**'), ('41', '1.000**'), ('43', '0.999**'), ('51', '0.981*'), ('118', '0.979*'), ('146', '1.000**')]	0	1	3	3	0	1	3
BasidioOnly3601	No	-23063.4	-23064.4	0.153609		936														No	-8842.86	-8843.08	0.508741	1	366
BasidioOnly3602	No	-16024.2	-16025	0.218963		705														No	-7402.15	-7402.39	0.493784	1	327
BasidioOnly3603	No	-2502.59	-2502.59	0.901169		165														No	-2813.61	-2813.61	1	1	183
BasidioOnly3605	No	-6619.99	-6621.25	0.113128		225														Yes	-12081	-12083.8	0.016516	1	378
BasidioOnly3606	No	-10381.9	-10383.6	0.0652735		465														No	-3302.41	-3303.73	0.104442	1	123
BasidioOnly3608	No	-8899.71	-8899.71	1		399														No	-1617.18	-1605.56	1	1	72
BasidioOnly3609	No	-31159.4	-31166	0.000281212	0.00495821	1473	(0.8709, 0.02439, 0.02439)	(0.01954, 1.0, 1.0)	(0.10716, 0.02439, 15.11819)	(0.0024, 1.0, 15.11819)	15	[('43', '0.983*'), ('79', '0.992**'), ('82', '0.992**'), ('157', '0.958*'), ('200', '0.993**'), ('223', '0.992**'), ('289', '0.976*'), ('335', '0.976*'), ('358', '0.997**'), ('402', '0.980*'), ('406', '0.987*'), ('423', '0.990**'), ('436', '0.952*'), ('448', '0.996**'), ('459', '0.990**')]	2	1	7	3	0	2	27	N/A				1
BasidioOnly3610	No	-17037.3	-17039.6	0.0313889		687														No	-5931.73	-5934.13	0.0283959	1	243
BasidioOnly3611	No	-9090.31	-9090.68	0.388836		357														No	-4419.93	-4422.57	0.0214027	1	156
BasidioOnly3612	No	-13067.7	-13068	0.449353		651														N/A				1
BasidioOnly3613	No	-1437.72	-1438.27	0.293539		57														N/A				1
BasidioOnly3614	No	-15148.4	-15152.5	0.0041591	0.0286294	825	(0.92189, 0.01772, 0.01772)	(0.01885, 1.0, 1.0)	(0.05807, 0.01772, 79.48337)	(0.00119, 1.0, 79.48337)	4	[('1', '0.967*'), ('141', '0.967*'), ('216', '0.974*'), ('237', '0.971*')]	0	3	0	1	0	0	8	No	-21382.9	-21389.1	0.000409021	0.00652028	1182	(0.9203, 0.01657, 0.01657)	(0.0058, 1.0, 1.0)	(0.07344, 0.01657, 90.01354)	(0.00046, 1.0, 90.01354)	6	[('16', '0.986*'), ('60', '0.969*'), ('103', '0.981*'), ('244', '0.989*'), ('334', '0.987*'), ('355', '0.977*')]	1	3	1	1	0	0	13
BasidioOnly3615	No	-2789.47	-2790.1	0.261633		117														N/A				1
BasidioOnly3616	No	-5149.42	-5149.95	0.304522		198														N/A				1
BasidioOnly3617	No	-2458.07	-2458.12	0.741622		111														No	-2730.56	-2730.57	0.871471	1	120
BasidioOnly3618	No	None	None	1		396														N/A				1
BasidioOnly3619	No	-18077.2	-18077.9	0.22528		810														No	-13841.6	-13843.1	0.083775	1	570
BasidioOnly3620	No	-13617.5	-13618.7	0.132114		564														N/A				1
BasidioOnly3621	No	None	None	1		732														N/A				1
BasidioOnly3622	No	-20302.3	-20302.8	0.305791		936														N/A				1
BasidioOnly3624	No	-17850.9	-17850.9	0.754972		888														No	-19274.7	-19276.3	0.0716218	1	915
BasidioOnly3627	No	-2664	-2665.21	0.120206		99														No	-4001.73	-4002.12	0.375605	1	144
BasidioOnly3628	No	-25272.2	-25272.2	1		1233														No	-6473.84	-6473.84	0.968901	1	270
BasidioOnly3630	No	-13108.1	-13110.3	0.0356947		564														No	-701.799	-709.077	0.000136063	0.00326612	30	(1.0, 0.02014, 0.02014)	(0.0, 1.0, 1.0)	(0.0, 0.02014, 1.24451)	(0.0, 1.0, 1.24451)	0	[]	None	None	None	None	None
BasidioOnly3631	No	-12905.6	-12907.6	0.0467936		570														N/A				1
BasidioOnly3632	No	-10132.1	-10131.9	1		501														No	-7821.19	-7821.99	0.204149	1	426
BasidioOnly3633	No	None	None	1		513														N/A				1
BasidioOnly3634	No	-6959.15	-6962.52	0.00939815	0.047463	261	(0.83767, 0.04531, 0.04531)	(0.06466, 1.0, 1.0)	(0.09068, 0.04531, 999.0)	(0.007, 1.0, 999.0)	3	[('6', '0.986*'), ('31', '0.970*'), ('71', '0.981*')]	0	0	1	2	0	0	3	N/A				1
BasidioOnly3635	No	-16812.3	-16814.2	0.050771		762														N/A				1
BasidioOnly3636	No	-3406.52	-3408.38	0.0534707		213														No	-4954.74	-4958.36	0.00715869	0.0388251	312	(0.93394, 0.02132, 0.02132)	(0.00907, 1.0, 1.0)	(0.05645, 0.02132, 999.0)	(0.00055, 1.0, 999.0)	3	[('11', '0.965*'), ('20', '0.998**'), ('86', '0.998**')]	1	1	0	0	1	0	0
BasidioOnly3637	No	-2695.65	-2693.86	1		102														No	-6426.11	-6427.42	0.105644	1	222
BasidioOnly3638	No	-2373.63	-2374.07	0.348437		96														N/A				1
BasidioOnly3639	No	-9792.43	-9792.5	0.699244		456														N/A				1
BasidioOnly3640	No	-27368.4	-27368.9	0.301318		1317														No	-19515.8	-19518.7	0.0156499	1	816
BasidioOnly3641	No	-10718.1	-10719	0.164003		519														No	-3745.25	-3745.25	1	1	147
BasidioOnly3642	No	-8458.55	-8459.13	0.279244		423														No	-2835.91	-2835.91	1	1	138
BasidioOnly3643	No	-9838.61	-9839.3	0.237784		498														No	-4935.22	-4935.36	0.595069	1	249
BasidioOnly3644	No	-20280.1	-20282.9	0.016948		966														No	-22903.5	-22908.9	0.00101504	0.0112276	1077	(0.86442, 0.0396, 0.0396)	(0.04577, 1.0, 1.0)	(0.08529, 0.0396, 10.17258)	(0.00452, 1.0, 10.17258)	9	[('44', '0.986*'), ('80', '0.979*'), ('119', '0.992**'), ('149', '0.990*'), ('152', '0.990**'), ('210', '0.992**'), ('235', '0.958*'), ('272', '0.952*'), ('333', '0.993**')]	1	0	3	1	2	2	5
BasidioOnly3645	No	None	None	1		0														N/A				1
BasidioOnly3646	No	-1075.14	-1076.47	0.103347		60														No	-2048.31	-2048.95	0.255515	1	111
BasidioOnly3647	No	-11686.2	-11687.3	0.145415		558														No	-5701.29	-5701.29	1	1	282
BasidioOnly3648	No	-23403.1	-23404.5	0.087962		939														N/A				1
BasidioOnly3649	No	-9885.39	-9890.56	0.00130467	0.0140989	498	(0.92032, 0.01788, 0.01788)	(0.01096, 1.0, 1.0)	(0.06792, 0.01788, 999.0)	(0.00081, 1.0, 999.0)	0	[]	None	None	None	None	None	None	None	No	-10130	-10134.8	0.00201424	0.0171401	522	(0.95805, 0.01639, 0.01639)	(0.01312, 1.0, 1.0)	(0.02844, 0.01639, 999.0)	(0.00039, 1.0, 999.0)	0	[]	None	None	None	None	None
BasidioOnly3650	No	-1950.32	-1950.57	0.479796		99														No	-5287.13	-5287.28	0.592459	1	270
BasidioOnly3651	No	-12111.8	-12117	0.00125574	0.0137176	561	(0.87154, 0.02456, 0.02456)	(0.04072, 1.0, 1.0)	(0.08383, 0.02456, 999.0)	(0.00392, 1.0, 999.0)	0	[]	None	None	None	None	None	None	None	N/A				1
BasidioOnly3652	No	-32712.9	-32714.9	0.0447044		1275														N/A				1
BasidioOnly3653	No	-8015.39	-8017.22	0.0561385		321														No	-7770.39	-7770.88	0.324785	1	315
BasidioOnly3654	No	-11315	-11315.7	0.24228		414														N/A				1
BasidioOnly3655	No	-7551.33	-7551.34	0.880104		321														No	-8587.96	-8587.96	0.990035	1	336
BasidioOnly3656	No	-9338.38	-9343.28	0.00174911	0.0167415	363	(0.73269, 0.06394, 0.06394)	(0.08358, 1.0, 1.0)	(0.16492, 0.06394, 999.0)	(0.01881, 1.0, 999.0)	7	[('8', '0.997**'), ('18', '0.999**'), ('42', '0.951*'), ('60', '0.998**'), ('89', '0.975*'), ('107', '0.959*'), ('110', '0.999**')]	0	0	3	3	0	1	5	N/A				1
BasidioOnly3658	No	-15426.1	-15426.2	0.72424		702														N/A				1
BasidioOnly3835	No	-7758.94	-7760.78	0.054949		408														No	-7792.81	-7794.89	0.0410237	1	393
BasidioOnly3837	No	-13786.2	-13790.5	0.00333378	0.0241899	465	(0.78195, 0.0809, 0.0809)	(0.13119, 1.0, 1.0)	(0.07438, 0.0809, 999.0)	(0.01248, 1.0, 999.0)	0	[]	None	None	None	None	None	None	None	Yes	-5527	-5533.69	0.000255007	0.00439318	171	(0.57315, 0.10669, 0.10669)	(0.24333, 1.0, 1.0)	(0.12882, 0.10669, 999.0)	(0.05469, 1.0, 999.0)	0		None	None	None	None	None
BasidioOnly3838	No	-44507.9	-44515.7	7.1612e-05	0.00218091	1737	(0.76159, 0.0392, 0.0392)	(0.04439, 1.0, 1.0)	(0.18333, 0.0392, 75.07167)	(0.01069, 1.0, 75.07167)	14	[('85', '0.981*'), ('93', '0.987*'), ('104', '0.951*'), ('106', '0.994**'), ('172', '0.976*'), ('244', '0.991**'), ('255', '0.993**'), ('357', '0.986*'), ('396', '0.990**'), ('397', '0.975*'), ('426', '0.960*'), ('513', '0.988*'), ('572', '0.990**'), ('576', '0.965*')]	0	0	10	1	1	0	44	N/A				1
BasidioOnly3839	No	-25919.4	-25927.9	3.7495e-05	0.00144933	990	(0.75796, 0.04435, 0.04435)	(0.06994, 1.0, 1.0)	(0.15757, 0.04435, 999.0)	(0.01454, 1.0, 999.0)	23	[('3', '0.977*'), ('4', '0.986*'), ('9', '0.981*'), ('18', '0.954*'), ('19', '0.952*'), ('53', '0.952*'), ('70', '0.959*'), ('72', '0.997**'), ('74', '0.995**'), ('84', '0.957*'), ('89', '0.988*'), ('96', '0.965*'), ('108', '0.969*'), ('121', '0.979*'), ('122', '0.965*'), ('155', '0.999**'), ('157', '0.970*'), ('158', '0.988*'), ('192', '0.984*'), ('193', '0.998**'), ('222', '0.960*'), ('225', '0…	0	1	11	6	2	0	29	N/A				1
BasidioOnly3840	No	-25587.7	-25591	0.00956294	0.047577	957	(0.72713, 0.06205, 0.06205)	(0.08298, 1.0, 1.0)	(0.17044, 0.06205, 13.60483)	(0.01945, 1.0, 13.60483)	14	[('2', '0.974*'), ('9', '0.978*'), ('30', '0.985*'), ('51', '0.973*'), ('58', '0.988*'), ('61', '0.970*'), ('65', '0.973*'), ('90', '0.961*'), ('111', '0.992**'), ('124', '0.983*'), ('137', '0.989*'), ('148', '0.990**'), ('182', '0.957*'), ('309', '0.976*')]	0	0	8	5	0	0	31	No	-7845.87	-7845.87	1	1	351
BasidioOnly3843	No	None	None	1		9														N/A				1
BasidioOnly3845	No	-2332.67	-2332.77	0.647324		99														N/A				1
BasidioOnly3848	No	-2929.27	-2930.14	0.187823		138														No	None	None	1	1	15
BasidioOnly3851	No	-3261.23	-3261.77	0.300916		171														No	-3202.38	-3202.63	0.480714	1	162
BasidioOnly3852	No	-12977.6	-12978.3	0.219299		558														N/A				1
BasidioOnly3856	No	-22603	-22609.9	0.000194428	0.00398776	906	(0.7098, 0.03568, 0.03568)	(0.0284, 1.0, 1.0)	(0.25173, 0.03568, 999.0)	(0.01007, 1.0, 999.0)	0	[]	None	None	None	None	None	None	None	N/A				1
BasidioOnly3858	No	None	None	1		264														No	None	None	1	1	231
BasidioOnly3860	No	-10925.8	-10928.9	0.0128606		417														No	-8869.59	-8874.34	0.0020536	0.0171401	342	(0.81322, 0.05776, 0.05776)	(0.03725, 1.0, 1.0)	(0.14298, 0.05776, 999.0)	(0.00655, 1.0, 999.0)	8	[('4', '1.000**'), ('21', '1.000**'), ('30', '1.000**'), ('48', '0.977*'), ('49', '1.000**'), ('50', '0.999**'), ('51', '0.964*'), ('59', '0.999**')]	0	0	1	7	0	0	1
BasidioOnly3863	No	-8700.62	-8704.1	0.00832174	0.0452136	375	(0.77346, 0.04936, 0.04936)	(0.0905, 1.0, 1.0)	(0.12179, 0.04936, 999.0)	(0.01425, 1.0, 999.0)	4	[('24', '0.979*'), ('37', '0.999**'), ('49', '0.998**'), ('50', '0.957*')]	0	0	3	1	0	0	5	No	-5914.48	-5915.45	0.163198	1	261
BasidioOnly3864	No	-5545.45	-5546.08	0.261145		297														N/A				1
BasidioOnly3865	Yes	-3696.35	-3698.48	0.0392032		111														N/A				1
BasidioOnly3867	No	None	None	1		396														N/A				1
BasidioOnly3871	No	-1841.8	-1841.8	1		69														N/A				1
BasidioOnly3875	No	None	None	1		486														N/A				1
BasidioOnly3876	No	-19026.2	-19028.4	0.0369024		906														No	-7474.45	-7474.85	0.373797	1	309
BasidioOnly3878	No	None	None	1		240														N/A				1
BasidioOnly3879	No	-9258.42	-9263.06	0.00232105	0.0196021	474	(0.80904, 0.02431, 0.02431)	(0.0627, 1.0, 1.0)	(0.11903, 0.02431, 177.30988)	(0.00922, 1.0, 177.30988)	9	[('16', '0.997**'), ('25', '0.997**'), ('66', '0.996**'), ('70', '0.980*'), ('84', '0.992**'), ('89', '0.990*'), ('114', '0.994**'), ('118', '0.992**'), ('131', '0.997**')]	2	1	4	1	0	1	7	No	-8523.88	-8528.88	0.00155106	0.0144944	438	(0.80273, 0.02354, 0.02354)	(0.07864, 1.0, 1.0)	(0.10804, 0.02354, 335.81103)	(0.01058, 1.0, 335.81103)	6	[('16', '0.997**'), ('56', '0.969*'), ('74', '0.995**'), ('79', '0.988*'), ('102', '0.996**'), ('119', '0.998**')]	2	1	0	3	0	0	1
BasidioOnly3881	No	-5737.57	-5738.06	0.324829		330														N/A				1
BasidioOnly3882	No	-20093.9	-20097.6	0.00638107	0.0382014	867	(0.76957, 0.04568, 0.04568)	(0.07615, 1.0, 1.0)	(0.14039, 0.04568, 9.16242)	(0.01389, 1.0, 9.16242)	13	[('12', '0.982*'), ('25', '0.984*'), ('85', '0.992**'), ('96', '0.993**'), ('103', '0.964*'), ('106', '0.993**'), ('117', '0.972*'), ('126', '0.956*'), ('145', '0.957*'), ('216', '0.994**'), ('220', '0.972*'), ('235', '0.961*'), ('286', '0.964*')]	2	2	5	2	2	0	21	No	-2508.95	-2509.61	0.250998	1	114
BasidioOnly3884	No	None	None	1		231														N/A				1
BasidioOnly3885	No	-6276.94	-6278.7	0.060378		306														N/A				1
BasidioOnly3887	No	-1816.7	-1816.94	0.490745		123														No	-1908.99	-1909.19	0.535278	1	120
BasidioOnly3891	No	-27557.1	-27563.9	0.000246916	0.00457063	990	(0.77006, 0.0616, 0.0616)	(0.06222, 1.0, 1.0)	(0.15518, 0.0616, 999.0)	(0.01254, 1.0, 999.0)	3	[('207', '0.971*'), ('221', '0.961*'), ('326', '0.954*')]	0	0	2	0	0	0	11	N/A				1
BasidioOnly3893	No	-7221.53	-7223.71	0.0367775		345														No	-6598.62	-6600.37	0.0611029	1	303
BasidioOnly3894	No	None	None	1		300														No	None	None	1	1	264
BasidioOnly3895	No	-17004.9	-17005.3	0.395308		879														No	-16324.3	-16325.3	0.167508	1	831
BasidioOnly3896	No	-21093.6	-21098.2	0.00229667	0.0196021	1248	(0.9343, 0.01294, 0.01294)	(0.02014, 1.0, 1.0)	(0.04461, 0.01294, 151.98841)	(0.00096, 1.0, 151.98841)	4	[('32', '0.971*'), ('47', '0.967*'), ('115', '0.976*'), ('312', '0.976*')]	0	1	2	1	0	0	11	No	-11924.9	-11927.6	0.0207686	1	711
BasidioOnly3900	Yes	-6762.28	-6762.57	0.444469		219														No	None	None	1	1	0
BasidioOnly3902	No	-22843.2	-22848	0.00200146	0.0183089	873	(0.79776, 0.0456, 0.0456)	(0.0777, 1.0, 1.0)	(0.11348, 0.0456, 147.5963)	(0.01105, 1.0, 147.5963)	6	[('22', '0.968*'), ('98', '0.993**'), ('139', '0.993**'), ('155', '0.992**'), ('173', '0.990**'), ('219', '0.956*')]	0	1	3	1	0	1	13	N/A				1
BasidioOnly3908	No	-11801.6	-11804.1	0.0268645		591														N/A				1
BasidioOnly3912	No	-8144.57	-8146.26	0.0658792		348														N/A				1
BasidioOnly3918	No	-16618.1	-16618.8	0.269128		642														N/A				1
BasidioOnly3921	No	None	None	1		249														No	None	None	1	1	216
BasidioOnly3924	No	-10519.7	-10520.9	0.121946		375														No	-9474.62	-9476.19	0.0768976	1	333
BasidioOnly3935	No	-7345.22	-7347.06	0.0556507		303														No	-7498.38	-7500.82	0.027288	1	294
BasidioOnly3942	No	-7780.24	-7782.57	0.0307913		465														No	-7731.33	-7731.51	0.549208	1	447
BasidioOnly3944	No	-6333.96	-6336.38	0.0280604		246														No	-4340.23	-4343.65	0.00899908	0.0473544	162	(0.70775, 0.03328, 0.03328)	(0.0, 1.0, 1.0)	(0.29225, 0.03328, 999.0)	(0.0, 1.0, 999.0)	0	[]	None	None	None	None	None
BasidioOnly3945	No	-17907.8	-17911.1	0.00990144	0.0476122	684	(0.70864, 0.06261, 0.06261)	(0.15103, 1.0, 1.0)	(0.11568, 0.06261, 55.79033)	(0.02465, 1.0, 55.79033)	7	[('35', '0.982*'), ('76', '0.994**'), ('78', '0.969*'), ('166', '0.993**'), ('201', '0.993**'), ('212', '0.977*'), ('226', '0.979*')]	0	1	0	4	1	1	4	N/A				1
BasidioOnly3947	No	-1630.92	-1631.32	0.374326		63														No	None	None	1	1	0
BasidioOnly3951	No	-2503.31	-2500.25	1		111														N/A				1
BasidioOnly3953	No	-19405	-19405.6	0.287959		894														N/A				1
BasidioOnly3955	No	-20541.5	-20544.8	0.00975186	0.047577	720	(0.73223, 0.08557, 0.08557)	(0.15337, 1.0, 1.0)	(0.09458, 0.08557, 164.05013)	(0.01981, 1.0, 164.05013)	5	[('17', '0.977*'), ('119', '0.982*'), ('155', '0.990**'), ('221', '0.995**'), ('238', '0.992**')]	0	1	1	0	3	0	5	N/A				1
BasidioOnly3959	No	-8033.82	-8036.8	0.0146361		375														No	-6113.79	-6117.62	0.00562833	0.0324527	279	(0.72489, 0.03271, 0.03271)	(0.0427, 1.0, 1.0)	(0.21948, 0.03271, 999.0)	(0.01293, 1.0, 999.0)	4	[('22', '0.978*'), ('31', '0.953*'), ('49', '0.973*'), ('69', '0.995**')]	0	0	0	2	0	2	0
BasidioOnly3961	No	-22396.4	-22396.5	0.841664		831														N/A				1
BasidioOnly3963	No	None	None	1		0														N/A				1
BasidioOnly3965	No	-28538.3	-28548	1.1191e-05	0.000565363	1329	(0.78477, 0.03748, 0.03748)	(0.09691, 1.0, 1.0)	(0.10532, 0.03748, 26.26064)	(0.01301, 1.0, 26.26064)	15	[('5', '0.990*'), ('28', '0.991**'), ('29', '0.961*'), ('32', '0.996**'), ('46', '0.995**'), ('47', '0.989*'), ('63', '0.993**'), ('173', '0.998**'), ('183', '0.996**'), ('197', '0.999**'), ('301', '0.988*'), ('346', '0.999**'), ('372', '0.991**'), ('392', '0.980*'), ('415', '0.999**')]	1	2	7	2	2	1	27	No	None	None	1	1	0
BasidioOnly3969	No	-3613.72	-3613.72	1		204														N/A				1
BasidioOnly3970	No	None	None	1		204														No	None	None	1	1	198
BasidioOnly3974	No	None	None	1		411														No	None	None	1	1	129
BasidioOnly3976	No	-16444.4	-16447.4	0.0142112		675														N/A				1
BasidioOnly3978	No	-11002.1	-11011.7	1.1251e-05	0.000565363	432	(0.63033, 0.07679, 0.07679)	(0.13212, 1.0, 1.0)	(0.19638, 0.07679, 514.24762)	(0.04116, 1.0, 514.24762)	16	[('2', '0.993**'), ('9', '0.954*'), ('16', '0.999**'), ('21', '1.000**'), ('32', '0.999**'), ('36', '0.999**'), ('38', '0.980*'), ('42', '1.000**'), ('47', '0.992**'), ('48', '0.999**'), ('62', '0.999**'), ('68', '0.952*'), ('82', '0.998**'), ('109', '0.984*'), ('126', '0.987*'), ('144', '1.000**')]	0	2	8	2	1	3	12	No	-9460.18	-9467.48	0.00013324	0.00326612	360	(0.74002, 0.0778, 0.0778)	(0.15266, 1.0, 1.0)	(0.08897, 0.0778, 999.0)	(0.01835, 1.0, 999.0)	3	[('12', '0.990*'), ('32', '0.997**'), ('86', '0.957*')]	0	0	0	2	0	1	0
BasidioOnly3979	No	-10960.8	-10964.4	0.00668142	0.0390397	435	(0.81982, 0.06524, 0.06524)	(0.09225, 1.0, 1.0)	(0.07904, 0.06524, 148.10267)	(0.00889, 1.0, 148.10267)	4	[('35', '0.999**'), ('54', '0.999**'), ('56', '0.992**'), ('111', '0.969*')]	0	0	3	0	0	0	7	N/A				1
BasidioOnly3981	No	-23123.6	-23128.7	0.00140682	0.0148827	1245	(0.85857, 0.01869, 0.01869)	(0.06557, 1.0, 1.0)	(0.07048, 0.01869, 31.41688)	(0.00538, 1.0, 31.41688)	6	[('72', '0.979*'), ('150', '0.980*'), ('199', '0.968*'), ('281', '0.985*'), ('288', '0.961*'), ('405', '0.985*')]	2	1	3	0	0	0	12	No	-17115.7	-17122.5	0.000225492	0.00427608	912	(0.869, 0.01634, 0.01634)	(0.05499, 1.0, 1.0)	(0.07149, 0.01634, 73.16031)	(0.00452, 1.0, 73.16031)	5	[('57', '0.993**'), ('103', '0.983*'), ('177', '0.996**'), ('184', '0.979*'), ('297', '0.996**')]	1	1	0	3	0	0	1
BasidioOnly3982	No	-9826.06	-9826.65	0.278698		495														No	-5844.11	-5844.32	0.515792	1	306
BasidioOnly3985	No	None	None	1		318														No	None	None	1	1	300
BasidioOnly3987	No	None	None	1		93														N/A				1
BasidioOnly3991	No	-11410.2	-11413	0.0187096		486														No	-5998.6	-5998.6	1	1	249
BasidioOnly3992	No	None	None	1		459														No	None	None	1	1	75
BasidioOnly3993	No	-17068.9	-17069.6	0.256905		774														No	-16816.9	-16817.6	0.218465	1	741
BasidioOnly3996	No	None	None	1		288														N/A				1
BasidioOnly3998	No	-10082	-10082	0.882856		456														No	-7615.99	-7616.1	0.642456	1	336
BasidioOnly3999	No	-4104.69	-4106.18	0.0846558		165														N/A				1
BasidioOnly4000	No	-18372.4	-18378.4	0.000499595	0.00749393	843	(0.87008, 0.03388, 0.03388)	(0.06244, 1.0, 1.0)	(0.06296, 0.03388, 80.35512)	(0.00452, 1.0, 80.35512)	5	[('9', '0.994**'), ('41', '0.990**'), ('128', '0.992**'), ('188', '0.996**'), ('189', '0.975*')]	1	0	2	2	0	0	2	No	-17961.3	-17967.2	0.000619659	0.00861167	810	(0.89486, 0.03248, 0.03248)	(0.05273, 1.0, 1.0)	(0.0495, 0.03248, 84.32146)	(0.00292, 1.0, 84.32146)	3	[('1', '0.994**'), ('37', '0.997**'), ('184', '0.961*')]	0	1	0	2	0	0	0
BasidioOnly4002	No	-1991.43	-1992.39	0.166624		159														No	-1971.03	-1971.82	0.209868	1	153
BasidioOnly4003	No	None	None	1		426														No	None	None	1	1	411
BasidioOnly4005	No	-14048	-14048.5	0.304918		606														No	-13242.6	-13243	0.381298	1	561
BasidioOnly4008	No	-8497.99	-8498.03	0.758198		357														N/A				1
BasidioOnly4015	No	-22291.6	-22293.2	0.0711249		1014														N/A				1
BasidioOnly4016	No	None	None	1		6														No	None	None	1	1	0
BasidioOnly4018	No	-14673.1	-14673.7	0.292142		618														N/A				1
BasidioOnly4024	No	-7267.32	-7268.94	0.071893		291														N/A				1
BasidioOnly4027	No	-6062.4	-6058.52	1		273														N/A				1
BasidioOnly4029	No	None	None	1		192														N/A				1
BasidioOnly4030	No	None	None	1		447														N/A				1
BasidioOnly4031	No	None	None	1		402														N/A				1
BasidioOnly4032	No	-7349.35	-7350.51	0.12812		291														N/A				1
BasidioOnly4033	No	None	None	1		147														N/A				1
BasidioOnly4034	No	-22556.1	-22566.9	0.003445	0.000288519	1020	(0.89457, 0.02734, 0.02734)	(0.03622, 1.0, 1.0)	(0.06652, 0.02734, 999.0)	(0.00269, 1.0, 999.0)	0	[]	None	None	None	None	None	None	None	N/A				1
BasidioOnly4035	No	None	None	1		345														N/A				1
BasidioOnly4041	No	None	None	1		567														N/A				1
BasidioOnly4042	No	None	None	1		3														No	None	None	1	1	0
BasidioOnly4046	No	-10978	-10978.2	0.509319		447														N/A				1
BasidioOnly4047	No	-23100.8	-23103.6	0.0183199		1146														No	-8343.07	-8343.8	0.227792	1	414
BasidioOnly4048	No	-9771.65	-9772.1	0.341234		453														N/A				1
BasidioOnly4049	No	None	None	1		672														No	None	None	1	1	651
BasidioOnly4055	No	-14035.7	-14038.4	0.0203489		573														No	-11452	-11455.1	0.011879	1	459
BasidioOnly4057	No	-8731.65	-8733.97	0.0314713		414														N/A				1
BasidioOnly4060	No	-25798.8	-25804.7	0.000625944	0.00841428	1029	(0.77468, 0.04735, 0.04735)	(0.04868, 1.0, 1.0)	(0.1662, 0.04735, 88.46956)	(0.01044, 1.0, 88.46956)	10	[('16', '0.951*'), ('25', '1.000**'), ('27', '0.994**'), ('86', '0.966*'), ('195', '0.972*'), ('203', '0.979*'), ('213', '0.958*'), ('231', '0.993**'), ('243', '0.965*'), ('291', '0.980*')]	0	0	6	4	0	0	20	No	-17248.3	-17251.9	0.00726114	0.0389657	666	(0.85362, 0.04062, 0.04062)	(0.0187, 1.0, 1.0)	(0.12495, 0.04062, 284.41171)	(0.00274, 1.0, 284.41171)	4	[('25', '1.000**'), ('27', '0.990**'), ('78', '0.957*'), ('168', '0.963*')]	0	0	0	4	0	0	2
BasidioOnly4061	No	None	None	1		111														N/A				1
BasidioOnly4062	No	-2934.28	-2934.28	0.980523		126														N/A				1
BasidioOnly4064	No	-5822.75	-5822.77	0.820282		315														N/A				1
BasidioOnly4066	No	-8207.36	-8209.57	0.035375		318														N/A				1
BasidioOnly4067	No	-17510.7	-17511	0.448213		819														No	-1471.64	-1472.15	0.314446	1	90
BasidioOnly4070	No	-7523.65	-7523.68	0.794787		312														N/A				1
BasidioOnly4072	No	-3127.24	-3121.91	1		123														No	-3101.34	-3113.1	0.001234	6.68828e-05	117	(0.94842, 0.0145, 0.0145)	(0.05158, 1.0, 1.0)	(0.0, 0.0145, 1.0)	(0.0, 1.0, 1.0)	0	[]	None	None	None	None	None
BasidioOnly4074	Yes	-6088.97	-6089.33	0.396623		198														N/A				1
BasidioOnly4076	No	None	None	1		465														N/A				1
BasidioOnly4078	No	-7403.85	-7403.95	0.656662		264														Yes	-6907.04	-6911.22	0.00385108	0.0260911	234	(0.67042, 0.11164, 0.11164)	(0.09492, 1.0, 1.0)	(0.20555, 0.11164, 999.0)	(0.0291, 1.0, 999.0)	2		0	0	0	1	0	0	0
BasidioOnly4081	No	None	None	1		795														N/A				1
BasidioOnly4082	No	-9820.88	-9821.33	0.343239		423														No	-1165.67	-1165.58	1	1	51
BasidioOnly4086	No	None	None	1		360														N/A				1
BasidioOnly4093	No	None	None	1		21														No	None	None	1	1	24
BasidioOnly4095	No	-4177.58	-4179.09	0.0821467		165														No	-3438.43	-3439.11	0.24292	1	132
BasidioOnly4096	No	-5060.99	-5064.61	0.00712357	0.0403994	210	(0.82905, 0.03487, 0.03487)	(0.0, 1.0, 1.0)	(0.17095, 0.03487, 999.0)	(0.0, 1.0, 999.0)	0	[]	None	None	None	None	None	None	None	No	-4599.72	-4603.07	0.00960704	1	183
BasidioOnly4099	No	-12150.5	-12150.5	0.850877		582														No	-11451.7	-11452.2	0.327577	1	522
BasidioOnly4100	No	-19501.6	-19506.1	0.00256484	0.0204576	930	(0.87296, 0.03828, 0.03828)	(0.07345, 1.0, 1.0)	(0.04944, 0.03828, 75.02958)	(0.00416, 1.0, 75.02958)	5	[('82', '0.981*'), ('121', '0.988*'), ('206', '0.995**'), ('253', '0.995**'), ('279', '0.972*')]	2	0	0	2	1	0	4	No	-10893.1	-10894.9	0.0598751	1	525
BasidioOnly4103	No	-3476.13	-3477.57	0.0899715		138														No	-895.705	-895.705	1	1	48
BasidioOnly4104	No	-7221.35	-7223.78	0.0273476		279														No	-3390.09	-3391.48	0.0952449	1	135
BasidioOnly4105	No	-4509.92	-4513.23	0.0100695	0.0477352	180	(0.62663, 0.05549, 0.05549)	(0.0457, 1.0, 1.0)	(0.3054, 0.05549, 999.0)	(0.02227, 1.0, 999.0)	5	[('8', '0.991**'), ('10', '0.960*'), ('12', '0.990**'), ('17', '0.989*'), ('24', '0.989*')]	0	0	5	0	0	0	9	N/A				1
BasidioOnly4106	No	-8975.73	-8976.19	0.335958		372														No	-8594.79	-8594.93	0.595269	1	348
BasidioOnly4112	No	-14938	-14940.1	0.0407844		603														No	-5012.64	-5013.97	0.102621	1	210
BasidioOnly4113	No	-3815.61	-3817	0.0962502		144														N/A				1
BasidioOnly4115	No	None	None	1		9														No	None	None	1	1	9
BasidioOnly4117	No	-8720.97	-8721.93	0.165718		519														N/A				1
BasidioOnly4121	No	-4943.08	-4944.68	0.0737229		228														N/A				1
BasidioOnly4122	No	-4860.94	-4863.54	0.0224843		216														No	-4913.38	-4915.78	0.0282489	1	210
BasidioOnly4125	No	-28188.8	-28197.4	3.53e-05	0.00142971	1020	(0.72182, 0.07479, 0.07479)	(0.08864, 1.0, 1.0)	(0.1688, 0.07479, 854.52167)	(0.02073, 1.0, 854.52167)	17	[('1', '1.000**'), ('18', '0.999**'), ('45', '0.994**'), ('47', '0.998**'), ('87', '0.983*'), ('154', '0.967*'), ('180', '0.964*'), ('197', '0.993**'), ('206', '0.976*'), ('219', '0.954*'), ('224', '0.975*'), ('235', '0.997**'), ('264', '0.950*'), ('279', '0.990**'), ('295', '0.999**'), ('296', '0.999**'), ('334', '0.998**')]	0	1	4	7	0	5	7	N/A				1
BasidioOnly4127	No	-8267.57	-8267.9	0.41332		390														No	-6060.24	-6060.24	0.950447	1	288
BasidioOnly4131	No	-7013.73	-7014.99	0.112956		270														N/A				1
BasidioOnly4132	No	-1611.9	-1611.3	1		69														N/A				1
BasidioOnly4133	No	-18898.9	-18900.6	0.0601183		723														N/A				1
BasidioOnly4134	No	-1426.46	-1427.5	0.148675		72														N/A				1
BasidioOnly4136	No	-22386.8	-22397.9	0.002425	0.000221557	942	(0.68683, 0.04832, 0.04832)	(0.06177, 1.0, 1.0)	(0.23066, 0.04832, 999.0)	(0.02074, 1.0, 999.0)	30	[('9', '0.995**'), ('28', '0.971*'), ('33', '0.991**'), ('70', '0.994**'), ('74', '0.957*'), ('88', '0.999**'), ('97', '0.990**'), ('102', '0.953*'), ('104', '0.959*'), ('122', '0.997**'), ('176', '0.996**'), ('179', '0.952*'), ('193', '0.993**'), ('203', '0.976*'), ('207', '0.983*'), ('215', '0.950*'), ('216', '0.995**'), ('217', '0.959*'), ('220', '0.993**'), ('238', '0.997**'), ('241', '0.999*…	2	0	13	10	1	4	34	N/A				1
BasidioOnly4140	No	-9152.45	-9155.32	0.0165977		426														N/A				1
BasidioOnly4143	No	-6575.62	-6575.62	0.969751		282														No	-6235.53	-6235.64	0.633058	1	261
BasidioOnly4145	No	-9584.28	-9586.89	0.022312		357														N/A				1
BasidioOnly4146	No	None	None	1		243														No	None	None	1	1	207
BasidioOnly4147	No	-5932.8	-5933.98	0.12337		276														N/A				1
BasidioOnly4148	No	-13309.8	-13311	0.123042		462														Yes	-8787.55	-8789.47	0.0501672	1	288
BasidioOnly4157	No	-14191.1	-14195.1	0.00431051	0.0292707	672	(0.76961, 0.02788, 0.02788)	(0.04969, 1.0, 1.0)	(0.16974, 0.02788, 21.32073)	(0.01096, 1.0, 21.32073)	7	[('11', '0.983*'), ('16', '0.971*'), ('38', '0.966*'), ('59', '0.991**'), ('82', '0.995**'), ('140', '0.997**'), ('220', '0.985*')]	0	1	3	2	1	0	16	No	-8684.6	-8686.93	0.0310787	1	417
BasidioOnly4161	No	-3378.63	-3388.44	0.009444	0.00052729	147	(0.90602, 0.00523, 0.00523)	(0.0, 1.0, 1.0)	(0.09398, 0.00523, 10.20395)	(0.0, 1.0, 10.20395)	0	[]	None	None	None	None	None	None	None	No	-1422.31	-1417.77	1	1	57
BasidioOnly4162	No	-17323	-17325.1	0.0413848		744														No	-16564.5	-16566.2	0.0619871	1	690
BasidioOnly4164	No	-21584.9	-21587.4	0.0274459		1233														N/A				1
BasidioOnly4165	No	-19002.8	-19005.2	0.0258965		804														N/A				1
BasidioOnly4177	No	None	None	1		156														N/A				1
BasidioOnly4178	No	-7287.41	-7287.58	0.569791		474														N/A				1
BasidioOnly4179	No	None	None	1		0														N/A				1
BasidioOnly4182	No	-1415.14	-1415.2	0.733292		54														N/A				1
BasidioOnly4183	No	-14918.4	-14921.8	0.00876576	0.0463663	765	(0.83596, 0.05518, 0.05518)	(0.1089, 1.0, 1.0)	(0.04878, 0.05518, 182.17332)	(0.00635, 1.0, 182.17332)	2	[('27', '0.990**'), ('198', '0.973*')]	1	1	0	0	0	0	12	No	-15422	-15425.2	0.0119921	1	756
BasidioOnly4185	No	-11769.2	-11772	0.0183265		627														No	-12056	-12061.7	0.000736275	0.00990833	621	(0.89247, 0.02185, 0.02185)	(0.04163, 1.0, 1.0)	(0.06296, 0.02185, 999.0)	(0.00294, 1.0, 999.0)	5	[('5', '0.996**'), ('13', '0.970*'), ('15', '0.969*'), ('20', '0.991**'), ('180', '0.985*')]	1	0	1	2	0	1	3
BasidioOnly4188	No	-4645.65	-4639.17	1		249														No	-1360.32	-1361.23	0.176641	1	63
BasidioOnly4190	No	-13540	-13545.3	0.00117006	0.0130426	561	(0.79033, 0.06373, 0.06373)	(0.09935, 1.0, 1.0)	(0.09801, 0.06373, 509.33448)	(0.01232, 1.0, 509.33448)	6	[('36', '0.998**'), ('89', '0.992**'), ('97', '0.998**'), ('100', '0.997**'), ('175', '0.998**'), ('179', '0.980*')]	0	1	4	1	0	0	9	No	-7377.37	-7381.56	0.00381563	1	309	(0.8272, 0.06428, 0.06428)	(0.08096, 1.0, 1.0)	(0.08365, 0.06428, 999.0)	(0.00819, 1.0, 999.0)	5	[('10', '0.979*'), ('18', '0.999**'), ('91', '0.960*'), ('93', '0.987*'), ('97', '0.961*')]	0	1	0	1	0	3	1
BasidioOnly4191	No	-12368.1	-12375.8	8.6583e-05	0.00255905	516	(0.74042, 0.05241, 0.05241)	(0.06711, 1.0, 1.0)	(0.17647, 0.05241, 404.51443)	(0.016, 1.0, 404.51443)	11	[('19', '0.998**'), ('51', '1.000**'), ('59', '0.998**'), ('69', '0.998**'), ('70', '0.964*'), ('71', '0.998**'), ('78', '0.999**'), ('101', '0.998**'), ('111', '0.993**'), ('115', '0.979*'), ('118', '0.999**')]	1	1	3	3	2	0	6	N/A				1
BasidioOnly4192	Yes	-6589.08	-6592.69	0.00719001	0.0404086	228	(0.78048, 0.10781, 0.10781)	(0.10695, 1.0, 1.0)	(0.099, 0.10781, 999.0)	(0.01357, 1.0, 999.0)	2		0	0	1	0	0	0	2	N/A				1
BasidioOnly4193	No	-10615.5	-10616.6	0.144471		468														No	-876.986	-876.986	0.996808	1	45
BasidioOnly4353	No	-10569.7	-10570.5	0.226646		459														No	-6244.67	-6246.31	0.0696216	1	261
BasidioOnly4354	No	-4668.08	-4668.08	0.998872		189														No	-4913.72	-4914.34	0.267915	1	189
BasidioOnly4355	No	None	None	1		213														N/A				1
BasidioOnly4357	No	-4717.55	-4717.82	0.466128		189														N/A				1
BasidioOnly4358	No	-11205.2	-11206.6	0.09626		423														N/A				1
BasidioOnly4367	No	-14425.3	-14432.9	0.000102137	0.00270125	687	(0.83237, 0.03333, 0.03333)	(0.07685, 1.0, 1.0)	(0.08311, 0.03333, 999.0)	(0.00767, 1.0, 999.0)	6	[('35', '0.966*'), ('37', '0.995**'), ('47', '0.987*'), ('112', '0.984*'), ('118', '0.996**'), ('141', '0.961*')]	3	0	1	1	1	0	5	No	-7071.55	-7075.55	0.00464148	0.0285873	324	(0.84544, 0.03544, 0.03544)	(0.09399, 1.0, 1.0)	(0.05451, 0.03544, 520.77416)	(0.00606, 1.0, 520.77416)	3	[('35', '0.995**'), ('37', '0.996**'), ('47', '0.989*')]	1	0	0	1	0	1	2
BasidioOnly4372	No	None	None	1		0														N/A				1
BasidioOnly4373	No	-10133.2	-10135	0.0571866		441														No	-3124.08	-3125.57	0.0842629	1	141
BasidioOnly4374	No	None	None	1		912														N/A				1
BasidioOnly4375	No	-5912.08	-5913.62	0.0791097		252														No	-2825.78	-2825.78	1	1	123
BasidioOnly4377	No	-3044.64	-3044.64	0.998872		105														No	-1719.04	-1719.04	0.997743	1	60
BasidioOnly4379	No	None	None	1		507														No	None	None	1	1	90
BasidioOnly4382	No	-13854	-13855.1	0.148387		633														No	-2033.45	-2033.48	0.817758	1	108
BasidioOnly3507	No	-6001.86	-6007.57	0.000729545	0.00928092	237	(0.72672, 0.04427, 0.04427)	(0.07064, 1.0, 1.0)	(0.18469, 0.04427, 999.0)	(0.01795, 1.0, 999.0)	4	[('4', '0.959*'), ('18', '0.998**'), ('31', '0.978*'), ('79', '0.981*')]	0	0	1	1	2	0	2	No	-5162.46	-5164.83	0.0295808	1	204
BasidioOnly4384	No	-14580.9	-14585.6	0.00222758	0.0196021	630	(0.80039, 0.04658, 0.04658)	(0.07002, 1.0, 1.0)	(0.11916, 0.04658, 230.28524)	(0.01042, 1.0, 230.28524)	10	[('37', '0.989*'), ('52', '0.996**'), ('67', '0.959*'), ('81', '0.997**'), ('105', '0.955*'), ('109', '0.984*'), ('125', '0.999**'), ('135', '0.955*'), ('155', '0.991**'), ('178', '0.992**')]	0	0	4	0	2	4	8	N/A				1
BasidioOnly4386	No	-24573.3	-24579.2	0.000627931	0.00841428	1083	(0.78671, 0.02781, 0.02781)	(0.05187, 1.0, 1.0)	(0.15144, 0.02781, 999.0)	(0.00998, 1.0, 999.0)	1	[('186', '0.977*')]	0	0	1	0	0	0	21	N/A				1
BasidioOnly4387	Yes	-5023.36	-5026.05	0.0204123		171														N/A				1
BasidioOnly4388	No	-5046.4	-5046.91	0.311348		351														No	-5148.08	-5148.81	0.225856	1	345
BasidioOnly4392	No	-3704.91	-3707.79	0.0162369		219														No	-3525.79	-3525.79	1	1	207
BasidioOnly4393	No	-2404.05	-2404.18	0.608785		126														No	None	None	1	1	0
BasidioOnly4395	No	-4637.93	-4638.56	0.261308		240														No	-4649.56	-4651.15	0.0746713	1	231
BasidioOnly4397	No	None	None	1		354														N/A				1
BasidioOnly4398	No	-2440.17	-2440.18	0.899331		129														N/A				1
BasidioOnly4410	No	-10834.3	-10834.3	1		462														No	-9105.37	-9105.37	1	1	384
BasidioOnly4411	No	None	None	1		291														N/A				1
BasidioOnly4414	No	-6198.35	-6199.38	0.15041		231														N/A				1
BasidioOnly4418	No	-12023.5	-12027.6	0.00403428	0.0279617	456	(0.65833, 0.06093, 0.06093)	(0.1065, 1.0, 1.0)	(0.20242, 0.06093, 651.52743)	(0.03275, 1.0, 651.52743)	17	[('2', '0.954*'), ('3', '0.992**'), ('49', '0.983*'), ('77', '0.967*'), ('92', '1.000**'), ('97', '0.968*'), ('111', '0.966*'), ('112', '0.993**'), ('116', '0.957*'), ('117', '0.986*'), ('119', '0.979*'), ('120', '0.991**'), ('122', '0.995**'), ('123', '0.998**'), ('126', '0.968*'), ('128', '0.967*'), ('150', '0.977*')]	0	1	4	5	3	2	6	No	-4705.24	-4705.84	0.273474	1	171
BasidioOnly4422	No	-8038.61	-8042.09	0.0083229	0.0452136	432	(0.8134, 0.02503, 0.02503)	(0.09961, 1.0, 1.0)	(0.0775, 0.02503, 998.74349)	(0.00949, 1.0, 998.74349)	3	[('25', '0.952*'), ('48', '0.999**'), ('130', '0.998**')]	0	1	1	0	0	0	4	N/A				1
BasidioOnly4427	No	-12267.3	-12269.8	0.0264422		558														No	-11121.9	-11125.8	0.00511397	0.030459	489	(0.83919, 0.03992, 0.03992)	(0.04203, 1.0, 1.0)	(0.11311, 0.03992, 999.0)	(0.00566, 1.0, 999.0)	1	[('120', '0.978*')]	1	0	0	0	0	0	2
BasidioOnly4428	No	-5043.1	-5044.16	0.145252		207														No	-5351.09	-5352.06	0.162322	1	207
BasidioOnly4429	No	-33351.3	-33352.4	0.132647		1575														No	-14872.9	-14875	0.0404391	1	684
BasidioOnly4430	No	None	None	1		0														No	None	None	1	1	3
BasidioOnly4433	No	-4267.23	-4267.39	0.561298		174														N/A				1
BasidioOnly4438	No	-1582.9	-1582.9	1		66														N/A				1
BasidioOnly4439	No	-4755.45	-4755.95	0.316993		258														No	-4701.68	-4701.92	0.487356	1	249
BasidioOnly4441	No	-15948.2	-15953.1	0.00169553	0.0167059	765	(0.80639, 0.02453, 0.02453)	(0.11032, 1.0, 1.0)	(0.07327, 0.02453, 43.11545)	(0.01002, 1.0, 43.11545)	5	[('34', '0.962*'), ('87', '0.993**'), ('174', '0.988*'), ('186', '0.986*'), ('193', '0.996**')]	0	0	4	0	1	0	10	No	-7068.84	-7071.92	0.0131205	1	339
BasidioOnly4442	No	-9479.56	-9480.62	0.146117		357														No	-3199.35	-3199.35	0.970004	1	120
BasidioOnly4445	No	-7228.64	-7229.21	0.286383		363														No	-3596.1	-3609.53	2.19e-07	2.2222e-05	168	(0.85858, 0.01892, 0.01892)	(0.06608, 1.0, 1.0)	(0.06995, 0.01892, 17.79715)	(0.00538, 1.0, 17.79715)	0	[]	None	None	None	None	None
BasidioOnly4446	No	-7150.4	-7153.39	0.0145095		303														N/A				1
BasidioOnly4450	No	None	None	1		0														N/A				1
BasidioOnly4452	No	None	None	1		234														N/A				1
BasidioOnly4453	No	-12782.8	-12783.1	0.407116		636														N/A				1
BasidioOnly4457	No	None	None	1		387														No	None	None	1	1	372
BasidioOnly4461	No	-8514.6	-8516.92	0.0310813		558														N/A				1
BasidioOnly4464	No	-6898.64	-6901.46	0.0175189		432														No	-6880.75	-6882.57	0.0565954	1	420
BasidioOnly4465	No	None	None	1		0														N/A				1
BasidioOnly4469	No	-3637.83	-3638.26	0.349433		156														No	-3475.2	-3473.78	1	1	144
BasidioOnly4470	No	-1026.73	-1027.32	0.277468		51														N/A				1
BasidioOnly4477	No	-5215.07	-5215.4	0.41366		225														No	-5194.01	-5194.92	0.176602	1	216
BasidioOnly4484	No	-8121.65	-8121.69	0.783592		375														N/A				1
BasidioOnly4487	No	-3002.01	-3002.69	0.245788		177														N/A				1
BasidioOnly4490	No	-6350.93	-6351.4	0.335654		324														N/A				1
BasidioOnly4491	No	-16341.7	-16343.8	0.0425995		657														N/A				1
BasidioOnly4494	No	-1603.96	-1603.96	0.950039		60														N/A				1
BasidioOnly4499	No	-7858.24	-7859.69	0.0882095		309														N/A				1
BasidioOnly4500	No	-13153.3	-13153.5	0.537051		543														N/A				1
BasidioOnly4509	No	-8227.53	-8228.7	0.126297		327														No	-7917.61	-7918.16	0.296333	1	300
BasidioOnly4515	No	-3461.93	-3464.47	0.0244093		159														No	-3603.59	-3606.75	0.0119884	1	159
BasidioOnly4517	No	-5722.59	-5723.23	0.258294		246														N/A				1
BasidioOnly4521	No	-1702.73	-1705.97	0.0108924		60														N/A				1
BasidioOnly4523	No	None	None	1		0														N/A				1
BasidioOnly4531	No	-11816.6	-11817.3	0.244358		609														No	-12049	-12052.3	0.0104331	1	603
BasidioOnly4532	No	None	None	1		201														N/A				1
BasidioOnly4534	No	-5710.57	-5711.13	0.290403		294														No	-3349.06	-3349.42	0.39488	1	168
BasidioOnly4536	No	-5896.52	-5896.68	0.572349		237														No	-5528.89	-5529.37	0.329029	1	213
BasidioOnly4537	No	-1751.08	-1751.08	1		84														N/A				1
BasidioOnly4541	No	-7701.56	-7702.32	0.21881		333														N/A				1
BasidioOnly4545	No	-6032.45	-6032.7	0.478314		252														N/A				1
BasidioOnly4546	No	None	None	1		54														N/A				1
BasidioOnly4549	No	-8237.7	-8242.11	0.00298684	0.0227407	411	(0.84206, 0.0214, 0.0214)	(0.0319, 1.0, 1.0)	(0.12144, 0.0214, 999.0)	(0.0046, 1.0, 999.0)	3	[('49', '0.953*'), ('64', '0.992**'), ('134', '0.994**')]	0	2	0	1	0	0	8	N/A				1
BasidioOnly4550	No	-12724.3	-12730.3	0.000556809	0.00799419	504	(0.68558, 0.0556, 0.0556)	(0.13659, 1.0, 1.0)	(0.14828, 0.0556, 999.0)	(0.02954, 1.0, 999.0)	17	[('1', '0.975*'), ('9', '0.974*'), ('15', '0.997**'), ('18', '0.973*'), ('20', '0.968*'), ('36', '0.978*'), ('56', '0.966*'), ('72', '1.000**'), ('90', '0.993**'), ('95', '0.974*'), ('121', '0.953*'), ('123', '0.974*'), ('127', '0.999**'), ('143', '0.975*'), ('145', '0.999**'), ('152', '0.999**'), ('160', '0.997**')]	1	1	9	2	3	1	13	No	-6391.49	-6394.42	0.0154612	1	276
BasidioOnly4553	No	-7001.05	-7001.05	1		351														N/A				1
BasidioOnly4554	No	-5343.87	-5351.21	0.000128202	0.00299635	234	(0.76153, 0.05122, 0.05122)	(0.13252, 1.0, 1.0)	(0.09025, 0.05122, 999.0)	(0.0157, 1.0, 999.0)	3	[('33', '0.966*'), ('73', '0.997**'), ('76', '0.970*')]	0	0	1	1	1	0	3	N/A				1
BasidioOnly4556	No	-5140.42	-5143.28	0.0167443		192														N/A				1
BasidioOnly4560	No	-5759.89	-5759.96	0.713366		267														N/A				1
BasidioOnly4561	No	-605.874	-605.891	0.855208		33														N/A				1
BasidioOnly4564	No	-4529.33	-4529.79	0.337489		189														No	-3825.17	-3825.69	0.306789	1	162
BasidioOnly4565	No	-13207	-13212.6	0.000839219	0.0100407	489	(0.6018, 0.0912, 0.0912)	(0.24625, 1.0, 1.0)	(0.10783, 0.0912, 496.43273)	(0.04412, 1.0, 496.43273)	5	[('72', '0.996**'), ('127', '0.995**'), ('128', '0.997**'), ('135', '0.996**'), ('141', '0.999**')]	0	0	0	0	5	0	0	No	-13412.5	-13416.2	0.00662864	0.0366604	477	(0.63787, 0.09396, 0.09396)	(0.27858, 1.0, 1.0)	(0.05815, 0.09396, 29.34075)	(0.0254, 1.0, 29.34075)	1	[('119', '0.973*')]	0	0	0	0	1	0	0
BasidioOnly4569	No	None	None	1		180														N/A				1
BasidioOnly4572	No	-13308.4	-13313.7	0.00108029	0.0121988	546	(0.88376, 0.04551, 0.04551)	(0.02957, 1.0, 1.0)	(0.08387, 0.04551, 999.0)	(0.00281, 1.0, 999.0)	0	[]	None	None	None	None	None	None	None	N/A				1
BasidioOnly4573	No	-4005.39	-4007.21	0.0561454		180														No	-3981.8	-3982.99	0.123002	1	174
BasidioOnly4579	No	-2626.74	-2627.3	0.289856		123														N/A				1
BasidioOnly4581	No	-3741.16	-3744.23	0.013202		162														No	-3493.62	-3495.62	0.0460114	1	147
BasidioOnly4582	No	-12602.3	-12603.9	0.0783176		759														No	-9175.58	-9175.76	0.558681	1	558
BasidioOnly4583	No	-2490.55	-2490.68	0.608531		84														N/A				1
BasidioOnly4584	No	-14950.3	-14955.9	0.000838557	0.0100407	762	(0.81137, 0.03266, 0.03266)	(0.07264, 1.0, 1.0)	(0.10646, 0.03266, 999.0)	(0.00953, 1.0, 999.0)	10	[('2', '0.979*'), ('17', '0.998**'), ('54', '0.995**'), ('127', '0.965*'), ('152', '0.992**'), ('153', '0.959*'), ('175', '0.995**'), ('177', '0.987*'), ('217', '0.993**'), ('245', '0.994**')]	0	1	5	2	2	0	10	N/A				1
BasidioOnly4586	No	-1440.5	-1440.94	0.349688		78														No	-978.544	-979.325	0.211362	1	57
BasidioOnly4718	No	-4191.44	-4192.24	0.206912		195														N/A				1
BasidioOnly4731	No	-6859.99	-6860.44	0.33907		504														No	-7046.07	-7047.13	0.144397	1	501
BasidioOnly4732	No	None	None	1		87														N/A				1
BasidioOnly4733	No	-3681.86	-3682.19	0.413222		156														N/A				1
BasidioOnly4734	No	-5211.2	-5211.6	0.370366		261														No	-5187.07	-5187.32	0.481928	1	255
BasidioOnly4736	No	-12071.2	-12072.8	0.0704503		588														No	-450.202	-450.207	0.916131	1	30
BasidioOnly4748	No	None	None	1		75														N/A				1
BasidioOnly3837	No	-21066.6	-21074.2	9.9217e-05	0.00270125	846	(0.67018, 0.07535, 0.07535)	(0.18975, 1.0, 1.0)	(0.10916, 0.07535, 999.0)	(0.03091, 1.0, 999.0)	13	[('8', '0.962*'), ('11', '0.997**'), ('15', '0.973*'), ('17', '0.975*'), ('36', '0.972*'), ('93', '0.999**'), ('143', '0.986*'), ('157', '1.000**'), ('177', '1.000**'), ('227', '0.999**'), ('271', '0.980*'), ('274', '0.996**'), ('275', '0.999**')]	0	1	5	2	3	1	8	No	-7839.18	-7844.56	0.00104202	0.0112955	327	(0.76284, 0.06136, 0.06136)	(0.14006, 1.0, 1.0)	(0.08203, 0.06136, 999.0)	(0.01506, 1.0, 999.0)	3	[('58', '0.992**'), ('102', '0.996**'), ('105', '0.994**')]	0	1	0	1	0	1	0
BasidioOnly4754	No	None	None	1		327														No	None	None	1	1	234
BasidioOnly4756	No	-3365.36	-3366.87	0.0815107		138														N/A				1
BasidioOnly4758	No	None	None	1		363														N/A				1
BasidioOnly4759	No	-217.931	-218.472	0.29846		6														No	None	None	1	1	0
BasidioOnly4767	No	None	None	1		195														N/A				1
BasidioOnly4768	No	None	None	1		201														No	None	None	1	1	195
BasidioOnly4769	No	-6023.04	-6025.55	0.0247834		267														No	-4206.86	-4206.99	0.608465	1	195
BasidioOnly4771	No	-5600.78	-5601.11	0.414272		252														No	-1922.2	-1923.73	0.0803813	1	81
BasidioOnly4772	No	-4667.47	-4672.38	0.00172966	0.0167415	237	(0.79031, 0.02342, 0.02342)	(0.03124, 1.0, 1.0)	(0.17166, 0.02342, 999.0)	(0.00679, 1.0, 999.0)	0	[]	None	None	None	None	None	None	None	No	-4354.72	-4356.69	0.0471641	1	210
BasidioOnly4774	No	-2832.1	-2826.11	1		126														No	-2868.5	-2869.7	0.120608	1	123
BasidioOnly4776	No	-10687	-10690	0.0137775		399														No	-10006.6	-10010.2	0.00752141	0.0399667	363	(0.70593, 0.02348, 0.02348)	(0.01277, 1.0, 1.0)	(0.27629, 0.02348, 999.0)	(0.005, 1.0, 999.0)	6	[('13', '0.969*'), ('63', '0.960*'), ('70', '0.951*'), ('78', '0.975*'), ('97', '0.979*'), ('99', '0.974*')]	0	0	0	4	0	2	0
BasidioOnly4777	No	None	None	1		534														No	None	None	1	1	456
BasidioOnly4782	No	-8720.31	-8720.81	0.317899		441														No	-5805.62	-5805.7	0.683926	1	303
BasidioOnly4786	No	-28515.8	-28517.2	0.096532		1065														N/A				1
BasidioOnly4787	No	-1862.55	-1862.56	0.9004		84														No	-1598.06	-1598.06	1	1	69
BasidioOnly4788	No	-17216.1	-17219.7	0.00715531	0.0403994	738	(0.70818, 0.03167, 0.03167)	(0.05457, 1.0, 1.0)	(0.22028, 0.03167, 249.20714)	(0.01697, 1.0, 249.20714)	11	[('11', '0.962*'), ('21', '0.954*'), ('46', '0.974*'), ('63', '0.968*'), ('98', '0.951*'), ('104', '0.978*'), ('162', '0.973*'), ('183', '0.985*'), ('205', '0.960*'), ('209', '0.991**'), ('239', '0.963*')]	0	0	5	1	2	3	18	N/A				1
BasidioOnly4789	No	-6246.33	-6248.41	0.0414958		243														No	-6317.46	-6320.71	0.0108492	1	237
BasidioOnly4790	No	-14565.4	-14566.8	0.103136		615														N/A				1
BasidioOnly4799	No	-13450.3	-13451.9	0.079119		504														No	-10496.6	-10497.7	0.131696	1	390
BasidioOnly4809	No	-6427.71	-6429.08	0.0971608		378														N/A				1
BasidioOnly4810	No	None	None	1		420														N/A				1
BasidioOnly4819	No	-3947.09	-3948.1	0.154847		159														No	-2731.09	-2731.09	1	1	108
BasidioOnly4824	No	-13586.2	-13588.6	0.0286444		588														No	-1861.08	-1862.46	0.0964116	1	108
BasidioOnly4829	No	-31574.5	-31577.6	0.0126731		1311														N/A				1
BasidioOnly4831	No	-2542.2	-2542.86	0.249174		96														N/A				1
BasidioOnly4832	No	None	None	1		0														N/A				1
BasidioOnly4835	No	-5006.1	-5006.21	0.627266		312														N/A				1
BasidioOnly4839	No	None	None	1		279														N/A				1
BasidioOnly4842	No	-23072.3	-23080.6	4.5914e-05	0.00159116	996	(0.74612, 0.03939, 0.03939)	(0.12235, 1.0, 1.0)	(0.113, 0.03939, 999.0)	(0.01853, 1.0, 999.0)	5	[('6', '0.981*'), ('49', '0.980*'), ('118', '0.964*'), ('266', '0.993**'), ('329', '0.976*')]	0	0	4	1	0	0	18	N/A				1
BasidioOnly4850	No	-15056.4	-15057.5	0.139006		720														No	-9498.61	-9500.1	0.0840919	1	456
BasidioOnly4856	No	None	None	1		258														N/A				1
BasidioOnly4864	No	None	None	1		222														N/A				1
BasidioOnly4865	No	-6635.95	-6637.99	0.0432206		255														N/A				1
BasidioOnly4867	No	-13635.6	-13640.3	0.00224512	0.0196021	696	(0.84948, 0.02196, 0.02196)	(0.01757, 1.0, 1.0)	(0.13026, 0.02196, 999.0)	(0.00269, 1.0, 999.0)	0	[]	None	None	None	None	None	None	None	N/A				1
BasidioOnly4872	Yes	-3536.03	-3536.04	0.886403		147														No	-2750.18	-2444.53	1	1	102
BasidioOnly4882	No	None	None	1		348														No	None	None	1	1	117
BasidioOnly4885	No	-15129.9	-15136.8	0.000202578	0.00407182	573	(0.74582, 0.04975, 0.04975)	(0.10355, 1.0, 1.0)	(0.13227, 0.04975, 999.0)	(0.01836, 1.0, 999.0)	12	[('12', '0.991**'), ('17', '0.972*'), ('73', '0.972*'), ('78', '0.955*'), ('80', '0.995**'), ('107', '0.996**'), ('120', '0.997**'), ('127', '0.951*'), ('128', '0.995**'), ('144', '0.992**'), ('151', '0.951*'), ('154', '0.995**')]	1	0	0	1	3	7	0	No	-10878.6	-10882.3	0.00614098	0.0349413	432	(0.72816, 0.03619, 0.03619)	(0.10391, 1.0, 1.0)	(0.14696, 0.03619, 999.0)	(0.02097, 1.0, 999.0)	10	[('40', '0.975*'), ('45', '0.958*'), ('47', '0.969*'), ('71', '0.994**'), ('84', '0.996**'), ('91', '0.965*'), ('92', '0.994**'), ('105', '0.989*'), ('111', '0.967*'), ('114', '0.995**')]	1	0	0	5	1	3	1
BasidioOnly4895	No	-730.667	-732.591	0.0497877		45														No	-638.845	-638.845	1	1	39
BasidioOnly4902	No	None	None	1		321														N/A				1
BasidioOnly4903	No	-14768.6	-14772.2	0.00737072	0.0411532	645	(0.76941, 0.0485, 0.0485)	(0.0892, 1.0, 1.0)	(0.12671, 0.0485, 31.30107)	(0.01469, 1.0, 31.30107)	7	[('7', '0.996**'), ('12', '0.984*'), ('26', '0.994**'), ('87', '0.996**'), ('166', '0.978*'), ('178', '0.993**'), ('184', '0.995**')]	0	1	4	1	1	0	11	No	-14899.5	-14901.7	0.0334896	1	633
BasidioOnly4908	No	-3664.53	-3664.9	0.390849		150														N/A				1
BasidioOnly4913	No	-1275.7	-1276.94	0.115105		78														No	-1147.61	-1148.83	0.117994	1	72
BasidioOnly4915	No	-8760.85	-8761.69	0.194712		525														No	-1851.09	-1852.74	0.0693787	1	126
BasidioOnly5055	No	-7016.99	-7020.7	0.00647931	0.0385308	327	(0.85929, 0.03285, 0.03285)	(0.09361, 1.0, 1.0)	(0.04248, 0.03285, 999.0)	(0.00463, 1.0, 999.0)	2	[('49', '0.977*'), ('64', '0.981*')]	0	0	0	2	0	0	0	N/A				1
BasidioOnly5061	No	-5444.7	-5444.54	1		258														N/A				1
BasidioOnly5062	Yes	-4136.67	-4137.88	0.120833		153														N/A				1
BasidioOnly5066	No	None	None	1		516														N/A				1
BasidioOnly5071	No	None	None	1		0														No	None	None	1	1	0
BasidioOnly5074	No	-5625.99	-5626.53	0.300047		264														N/A				1
BasidioOnly5077	No	-2860.01	-2860.02	0.848118		117														No	None	None	1	1	3
BasidioOnly5080	No	-3667.57	-3667.58	0.870492		138														N/A				1
BasidioOnly5087	No	-5651.35	-5651.84	0.320963		318														N/A				1
BasidioOnly5091	No	-12299.3	-12301.4	0.0403028		468														N/A				1
BasidioOnly5099	No	None	None	1		357														No	None	None	1	1	354
BasidioOnly5100	No	-349.085	-350.869	0.0589436		18														No	None	None	1	1	9
BasidioOnly5102	No	-1098.42	-1098.42	1		45														No	-715.153	-715.263	0.639183	1	30
BasidioOnly5112	Yes	-2234.39	-2234.47	0.679187		90														N/A				1
BasidioOnly5114	No	-11221.8	-11222.6	0.21876		585														No	-3631.85	-3632	0.584612	1	192
BasidioOnly5117	No	-576.201	-576.201	1		36														N/A				1
BasidioOnly5119	No	-23460.6	-23467.9	0.000134668	0.00307594	1020	(0.75248, 0.04715, 0.04715)	(0.12125, 1.0, 1.0)	(0.10874, 0.04715, 999.0)	(0.01752, 1.0, 999.0)	6	[('39', '0.990**'), ('87', '0.974*'), ('95', '0.982*'), ('201', '0.990*'), ('206', '0.958*'), ('295', '0.995**')]	0	0	6	0	0	0	12	No	-13943.1	-13945.4	0.0313885	1	585
BasidioOnly5122	No	-2587.99	-2592.14	0.0039584	0.0276741	105	(0.6744, 0.04995, 0.04995)	(0.23629, 1.0, 1.0)	(0.06614, 0.04995, 999.0)	(0.02317, 1.0, 999.0)	2	[('10', '0.997**'), ('12', '0.985*')]	0	0	1	1	0	0	1	No	-2424.75	-2427.18	0.0276709	1	96
BasidioOnly5131	No	None	None	1		354														N/A				1
BasidioOnly5132	No	-5554.94	-5555.47	0.302356		273														N/A				1
BasidioOnly5134	No	-26652.6	-26654.2	0.0721379		990														N/A				1
BasidioOnly5135	No	None	None	1		324														No	None	None	1	1	195
BasidioOnly5137	No	-9069.94	-9072.14	0.0361445		414														N/A				1
BasidioOnly5151	No	-589.18	-590.102	0.174442		24														N/A				1
BasidioOnly5156	No	-24307.3	-24319.2	0.001156	0.000116178	996	(0.68336, 0.07597, 0.07597)	(0.16788, 1.0, 1.0)	(0.11942, 0.07597, 999.0)	(0.02934, 1.0, 999.0)	26	[('7', '0.996**'), ('26', '0.978*'), ('30', '0.976*'), ('40', '1.000**'), ('41', '0.982*'), ('47', '0.997**'), ('48', '0.999**'), ('51', '1.000**'), ('52', '0.996**'), ('72', '0.989*'), ('87', '0.990**'), ('116', '0.966*'), ('132', '0.998**'), ('147', '0.977*'), ('163', '0.988*'), ('176', '0.985*'), ('179', '0.995**'), ('187', '0.972*'), ('208', '0.991**'), ('215', '0.997**'), ('218', '0.969*'), …	0	3	10	5	4	4	16	N/A				1
BasidioOnly5167	No	-9588.86	-9590.13	0.109979		420														No	-8267.96	-8270.75	0.0182866	1	357
BasidioOnly5173	No	None	None	1		342														No	None	None	1	1	0
BasidioOnly5175	No	-14507.6	-14508.3	0.220723		594														No	-12918.2	-12919.9	0.0724071	1	513
BasidioOnly5177	No	-3146.19	-3146.2	0.931043		159														No	-3313.34	-3313.62	0.452389	1	162
BasidioOnly5185	No	-15117.6	-15121.6	0.0046888	0.030599	690	(0.7905, 0.0451, 0.0451)	(0.06211, 1.0, 1.0)	(0.13665, 0.0451, 114.47263)	(0.01074, 1.0, 114.47263)	4	[('125', '0.958*'), ('150', '0.958*'), ('178', '0.957*'), ('199', '0.992**')]	0	0	2	1	0	1	16	N/A				1
BasidioOnly5188	No	-27258.2	-27260.5	0.0319949		1251														No	-13382.1	-13382.2	0.657108	1	609
BasidioOnly5196	No	-6777.45	-6781.25	0.00579173	0.0363008	285	(0.75951, 0.06839, 0.06839)	(0.14743, 1.0, 1.0)	(0.07793, 0.06839, 999.0)	(0.01513, 1.0, 999.0)	4	[('17', '0.967*'), ('31', '0.997**'), ('54', '0.986*'), ('81', '0.993**')]	0	0	1	0	3	0	4	N/A				1
BasidioOnly5198	No	-3408.02	-3410.13	0.0397955		150														N/A				1
BasidioOnly5199	No	None	None	1		165														N/A				1
BasidioOnly5200	No	-3285.95	-3285.99	0.761293		153														N/A				1
BasidioOnly5347	No	None	None	1		378														No	None	None	1	1	312
BasidioOnly5352	No	None	None	1		15														N/A				1
BasidioOnly5359	No	-867.782	-867.659	1		42														N/A				1
BasidioOnly5361	No	-5607.23	-5607.46	0.495278		246														N/A				1
BasidioOnly5363	No	-10083.1	-10089.6	0.000320445	0.00536745	444	(0.69186, 0.04793, 0.04793)	(0.0711, 1.0, 1.0)	(0.21495, 0.04793, 999.0)	(0.02209, 1.0, 999.0)	11	[('27', '0.996**'), ('54', '0.958*'), ('61', '0.970*'), ('84', '0.989*'), ('107', '0.981*'), ('114', '0.995**'), ('115', '0.962*'), ('132', '0.969*'), ('135', '0.981*'), ('140', '0.998**'), ('148', '0.955*')]	0	0	7	4	0	0	12	N/A				1
BasidioOnly5367	No	-6947.57	-6951.6	0.00451163	0.0303141	267	(0.62839, 0.07373, 0.07373)	(0.03759, 1.0, 1.0)	(0.31517, 0.07373, 999.0)	(0.01885, 1.0, 999.0)	13	[('9', '0.958*'), ('16', '0.981*'), ('26', '0.989*'), ('29', '0.954*'), ('31', '0.959*'), ('46', '0.956*'), ('50', '0.993**'), ('56', '1.000**'), ('61', '0.952*'), ('66', '0.954*'), ('77', '0.997**'), ('81', '0.983*'), ('84', '0.986*')]	0	1	5	4	1	1	8	N/A				1
BasidioOnly5374	No	-1205.04	-1205.57	0.303228		66														No	-1244.03	-1244.09	0.728907	1	66
BasidioOnly5380	No	None	None	1		0														N/A				1
BasidioOnly5403	No	None	None	1		618														N/A				1
BasidioOnly5415	No	None	None	1		282														No	None	None	1	1	252
BasidioOnly5416	No	-13778.7	-13783.8	0.00143105	0.0149813	534	(0.70073, 0.09005, 0.09005)	(0.19844, 1.0, 1.0)	(0.07858, 0.09005, 291.57322)	(0.02225, 1.0, 291.57322)	2	[('139', '0.998**'), ('141', '0.999**')]	0	0	2	0	0	0	7	N/A				1
BasidioOnly5436	No	-20866.1	-20868.9	0.0176421		891														N/A				1
BasidioOnly5437	No	-4224.39	-4224.56	0.561851		210														N/A				1
BasidioOnly5439	No	-7832.98	-7838.24	0.00118098	0.0130426	345	(0.6794, 0.04619, 0.04619)	(0.08491, 1.0, 1.0)	(0.20951, 0.04619, 999.0)	(0.02618, 1.0, 999.0)	5	[('4', '0.970*'), ('55', '0.974*'), ('62', '0.965*'), ('68', '0.969*'), ('77', '0.995**')]	0	0	4	0	0	1	6	No	-520.891	-516.527	1	1	24
BasidioOnly5442	No	-3595.16	-3596.49	0.102067		156														No	-1988.06	-1988.77	0.233562	1	81
BasidioOnly5455	No	-14745.6	-14747.8	0.0344493		843														No	-6211.14	-6211.87	0.226563	1	399
BasidioOnly5464	No	-4219.83	-4220.64	0.203508		189														No	-3795.03	-3794	1	1	168
BasidioOnly5468	No	-4622.26	-4622.26	0.985375		192														No	-2908.37	-2908.37	1	1	117
BasidioOnly5470	Yes	None	None	1		51														N/A				1
BasidioOnly5588	No	-21321.3	-21329.7	4.4528e-05	0.00159116	843	(0.69632, 0.07355, 0.07355)	(0.08295, 1.0, 1.0)	(0.19724, 0.07355, 43.23548)	(0.0235, 1.0, 43.23548)	15	[('28', '0.992**'), ('65', '0.986*'), ('66', '0.993**'), ('71', '0.986*'), ('77', '0.993**'), ('79', '0.995**'), ('80', '0.974*'), ('88', '0.973*'), ('100', '0.999**'), ('104', '1.000**'), ('199', '0.997**'), ('205', '0.998**'), ('208', '0.965*'), ('226', '0.982*'), ('246', '0.961*')]	0	1	4	6	2	2	12	N/A				1
BasidioOnly5590	No	None	None	1		291														N/A				1
BasidioOnly5603	Yes	None	None	1		57														N/A				1
BasidioOnly5605	No	-5669.14	-5672.56	0.00892142	0.0466981	228	(0.63921, 0.07004, 0.07004)	(0.21273, 1.0, 1.0)	(0.11108, 0.07004, 186.84459)	(0.03697, 1.0, 186.84459)	4	[('12', '0.967*'), ('13', '0.998**'), ('18', '1.000**'), ('44', '0.996**')]	1	0	0	2	0	1	2	N/A				1
BasidioOnly5617	Yes	None	None	1		216														N/A				1
BasidioOnly5618	No	-27297.5	-27306.3	0.02837	0.00135771	1320	(0.81821, 0.0436, 0.0436)	(0.06058, 1.0, 1.0)	(0.11285, 0.0436, 999.0)	(0.00836, 1.0, 999.0)	7	[('15', '0.995**'), ('127', '0.986*'), ('136', '0.964*'), ('296', '0.995**'), ('309', '0.981*'), ('328', '0.969*'), ('347', '0.994**')]	1	1	3	2	0	0	21	N/A				1
BasidioOnly5623	No	-1528.92	-1528.92	1		69														N/A				1
BasidioOnly5626	No	None	None	1		135														N/A				1
BasidioOnly5630	No	-4682.4	-4684.32	0.0500521		222														N/A				1
BasidioOnly5631	Yes	-2950.55	-2952.03	0.0847082		147														Yes	-2248.77	-2248.77	0.998872	1	99
BasidioOnly5634	Yes	-2180.12	-2181.23	0.136686		99														N/A				1
BasidioOnly5643	No	-5431.88	-5432.45	0.288932		315														No	-5518.8	-5519.67	0.18829	1	306
BasidioOnly5650	No	-18497.2	-18507.8	0.004145	0.000296877	873	(0.82624, 0.05101, 0.05101)	(0.0649, 1.0, 1.0)	(0.10093, 0.05101, 999.0)	(0.00793, 1.0, 999.0)	13	[('17', '0.962*'), ('26', '0.956*'), ('46', '0.961*'), ('76', '1.000**'), ('107', '0.967*'), ('110', '0.982*'), ('129', '0.997**'), ('150', '0.999**'), ('166', '0.992**'), ('170', '0.998**'), ('212', '0.962*'), ('234', '1.000**'), ('264', '0.954*')]	1	0	6	4	1	1	8	No	-1270.98	-1271.15	0.559949	1	60
BasidioOnly5670	No	-8620.3	-8624.45	0.00396525	0.0276741	351	(0.60436, 0.0673, 0.0673)	(0.12049, 1.0, 1.0)	(0.2294, 0.0673, 999.0)	(0.04574, 1.0, 999.0)	6	[('16', '0.986*'), ('46', '0.973*'), ('49', '0.995**'), ('61', '0.954*'), ('76', '0.982*'), ('99', '0.974*')]	0	1	3	1	1	0	5	N/A				1
BasidioOnly5681	No	None	None	1		267														N/A				1
BasidioOnly5689	No	None	None	1		270														N/A				1
BasidioOnly5695	No	-1964.66	-1967.94	0.0103285	0.0481789	111	(0.82414, 0.01463, 0.01463)	(0.02241, 1.0, 1.0)	(0.1494, 0.01463, 999.0)	(0.00406, 1.0, 999.0)	1	[('30', '0.971*')]	0	0	1	0	0	0	1	N/A				1
BasidioOnly5707	No	None	None	1		387														N/A				1
BasidioOnly5860	No	-4987.71	-4987.95	0.484495		264														No	-4998.82	-4998.84	0.850868	1	249
BasidioOnly5867	No	-1195.03	-1195.92	0.182302		87														No	-1200.73	-1201.2	0.332764	1	84
BasidioOnly5870	No	None	None	1		0														Yes	-1005.12	-1006.36	0.115557	1	60
BasidioOnly5881	No	-4579.49	-4579.67	0.55412		237														No	-4478.21	-4478.29	0.681818	1	228
BasidioOnly5894	No	-5530.41	-5532.85	0.0272153		276														N/A				1
BasidioOnly5896	No	None	None	1		162														N/A				1
BasidioOnly5900	No	-3276.26	-3276.26	1		168														No	-3240.41	-3240.41	1	1	159
BasidioOnly5903	No	-4197.39	-4201.03	0.00698761	0.0399008	162	(0.3518, 0.08656, 0.08656)	(0.35093, 1.0, 1.0)	(0.14882, 0.08656, 999.0)	(0.14845, 1.0, 999.0)	4	[('3', '1.000**'), ('7', '0.997**'), ('21', '0.981*'), ('50', '0.988*')]	0	0	1	3	0	0	3	Yes	-3574.76	-3574.76	1	1	138
BasidioOnly5915	Yes	-712.782	-712.782	1		30														N/A				1
BasidioOnly5929	Yes	-1170.57	-1170.57	1		54														N/A				1
BasidioOnly5943	No	-9625.32	-9626.83	0.082812		486														No	-9323.89	-9326.07	0.0366361	1	450
BasidioOnly5975	No	-4737.03	-4737.12	0.676551		282														No	-4649.89	-4651.7	0.0569454	1	273
BasidioOnly6117	No	-3216.99	-3217.42	0.354981		177														No	-3294.48	-3294.28	1	1	174
BasidioOnly6136	No	-11945.3	-11945.7	0.383489		531														Yes	-4075.46	-4075.98	0.30824	1	165
BasidioOnly6158	No	-6811.03	-6811.27	0.491128		468														N/A				1
BasidioOnly6195	No	-19627	-19627.4	0.369125		1017														N/A				1
BasidioOnly6674	Yes	-2739.66	-2740.32	0.250305		114														N/A				1
BasidioOnly6880	No	None	None	1		630														No	None	None	1	1	504
BasidioOnly6993	No	None	None	1		300														N/A				1
BasidioOnly7104	No	None	None	1		306														N/A				1
BasidioOnly7113	Yes	-1470.95	-1471.44	0.322073		99														Yes	-1511.46	-1511.94	0.329014	1	96
BasidioOnly7140	No	None	None	1		0														No	None	None	1	1	0
BasidioOnly7180	No	-7457.06	-7457.32	0.468783		396														N/A				1
BasidioOnly7778	No	-10418.7	-10422.2	0.00845392	0.0454447	651	(0.82448, 0.00943, 0.00943)	(0.02977, 1.0, 1.0)	(0.14067, 0.00943, 999.0)	(0.00508, 1.0, 999.0)	0	[]	None	None	None	None	None	None	None	No	-10765.9	-10778.8	3.64e-07	2.63547e-05	642	(0.77955, 0.05837, 0.05837)	(0.07775, 1.0, 1.0)	(0.12976, 0.05837, 999.0)	(0.01294, 1.0, 999.0)	15	[('20', '0.999**'), ('26', '0.973*'), ('27', '1.000**'), ('47', '0.981*'), ('54', '0.976*'), ('79', '0.998**'), ('83', '1.000**'), ('112', '1.000**'), ('120', '0.994**'), ('124', '0.958*'), ('130', '1.000**'), ('158', '0.962*'), ('184', '1.000**'), ('190', '0.998**'), ('192', '0.969*')]	0	4	0	8	0	2	2
BasidioOnly8235	No	-6737.07	-6740.43	0.00953686	0.047577	486	(0.79054, 0.0491, 0.0491)	(0.15669, 1.0, 1.0)	(0.04405, 0.0491, 999.0)	(0.00873, 1.0, 999.0)	0	[]	None	None	None	None	None	None	None	No	None	None	1	1	0
BasidioOnly8760	No	-5999.47	-6000.97	0.0824136		444														N/A				1
BasidioOnly9264	Yes	-2004.67	-2004.85	0.549043		156														Yes	-1439.4	-1439.85	0.344794	1	None
BasidioOnly10696	No	-7196.86	-7197.09	0.499388		876														N/A				1
BasidioOnly10770	No	-3684.44	-3685.54	0.137101		417														N/A				1
BasidioOnly10771	Yes	-1644.66	-1645.75	0.139214		189														N/A				1
BasidioOnly10772	Yes	-2008.16	-2008.16	1		207														N/A				1
BasidioOnly10773	No	-5578.63	-5579.29	0.24942		729														N/A				1
						510.665					1348		70	126	576	287	133	107							358.37					318		41	36	65	79	32	55
						395.094							196			863		240							273.475							77			144		87
													1299		1152	0.749132		0.208333														77		241	0.59751		0.360996
