# Supplementary material for: Genomic Patterns of Positive Selection at the Origin of Rust Fungi
Source: PLoS One. 2015 Dec 3;10(12):e0143959. doi: 10.1371/journal.pone.0143959 (PMC4669144; doi:10.1371/journal.pone.0143959)
Supplement: S4 Table — Table containing information regarding the results of the functional annotation, positive selection and evolutionary rate tests for each gene contained in the basidioPAML and basidioPAML_Hv sets. (XLS) [file pone.0143959.s005.xls]

## Sheet: Folha1
Supplementary data 4	Overview of the information about the annotation, positive selection and evolutionary rates tests for all 1006 genes
					basidioPAML		basidioPAML_Hv		BasidioOnly36sp
Gene	KOG category	KOG hit	PHI-base hit	Shared?	Positive selection	FDR corrected p-value	Positive selection	FDR corrected p-value	Root substitution rate	Accelerated?
BasidioOnly10696	H	KOG2743	No_hits	No	yes	0	no	1
BasidioOnly10770	E	KOG3145	No_hits	No	no	1	no	1
BasidioOnly10771	None	no hit	No_hits	No	no	1	no	1
BasidioOnly10772	E	KOG0807	No_hits	No	no	1	no	1
BasidioOnly10773	R	KOG3767	No_hits	No	no	1	no	1
BasidioOnly2585	None	no hit	PHI:359|KER1|AAK14386|TX:5476|Candida albicans|Reduced virulence	Yes	no	1	no	1
BasidioOnly2685	A	KOG0114	No_hits	Yes	no	1	no	1	0.0359	False
BasidioOnly2686	O	KOG0177	No_hits	Yes	no	1	no	1	0.1829	False
BasidioOnly2687	D	KOG0440	No_hits	Yes	no	1	no	1	0.1527	False
BasidioOnly2689	K	KOG2434	No_hits	No	no	1	no	1	3.2394	False
BasidioOnly2690	A	KOG0319	PHI:211|CaTUP1|AAB63195|TX:5476|Candida albicans|Reduced virulence	Yes	no	1	no	1	95.8515	True
BasidioOnly2691	J	KOG2147	No_hits	Yes	yes	0.0100553	yes	0.0242291	2.2887	False
BasidioOnly2692	J	KOG2479	No_hits	Yes	no	1	no	1	0.1683	False
BasidioOnly2693	Q	KOG0058	PHI:1018|ABC3|AAZ81480|TX:318829|Magnaporthe oryzae|Loss of pathogenicity	Yes	yes	0.0307395	yes	0.00489807	1.2446	False
BasidioOnly2694	J	KOG1475	No_hits	Yes	yes	0.000355716	yes	0.00047901	0.5213	False
BasidioOnly2695	J	KOG0875	No_hits	Yes	yes	0.0218487	yes	0.038331	0.16	False
BasidioOnly2696	O	KOG1555	No_hits	Yes	no	1	no	1	0.129	False
BasidioOnly2697	J	KOG3436	No_hits	Yes	no	1	no	1
BasidioOnly2699	S	KOG1398	No_hits	Yes	no	1	no	1	2.9707	False
BasidioOnly2700	O	KOG0174	No_hits	Yes	no	1	no	1	0.2729	False
BasidioOnly2701	None	no hit	PHI:211|CaTUP1|AAB63195|TX:5476|Candida albicans|Reduced virulence	No	no	1	no	1	0.6228	False
BasidioOnly2702	E	KOG1401	No_hits	Yes	yes	2.952e-07	yes	0.00181274	0.0897	False
BasidioOnly2703	F	KOG2902	No_hits	No	no	1	no	1	0.1149	False
BasidioOnly2704	J	KOG0746	No_hits	Yes	yes	7.216e-05	yes	0.0175963	0.2938	False
BasidioOnly2705	O	KOG0944	No_hits	Yes	no	1	no	1	0.2918	False
BasidioOnly2706	J	KOG2309	No_hits	Yes	yes	0.0123661	yes	0.0234941	0.0295	False
BasidioOnly2708	U	KOG2034	No_hits	No	no	1	no	1	0.3463	False
BasidioOnly2712	F	KOG1448	No_hits	Yes	no	1	no	1	0.1384	False
BasidioOnly2713	None	no hit	No_hits	Yes	no	1	no	1	0.8419	False
BasidioOnly2715	L	KOG2680	No_hits	Yes	no	1	no	1	0.1949	False
BasidioOnly2716	H	KOG3310	No_hits	No	no	1	no	1	0.2023	False
BasidioOnly2717	A	KOG1098	PHI:359|KER1|AAK14386|TX:5476|Candida albicans|Reduced virulence	No	yes	0.0132806	no	1	0.2728	False
BasidioOnly2718	J	KOG0556	No_hits	No	no	1	no	1	0.2919	False
BasidioOnly2719	C	KOG1764	No_hits	Yes	no	1	no	1	2.079	False
BasidioOnly2723	R	KOG1424	No_hits	No	no	1	no	1	0.2367	False
BasidioOnly2725	F	KOG0237	No_hits	No	yes	0.000262947	no	1	0.265	False
BasidioOnly2727	U	KOG1302	No_hits	No	no	1	no	1	0.3812	False
BasidioOnly2728	D	KOG0653	PHI:524|CLN1|AAY42143|TX:5270|Ustilago maydis|Loss of pathogenicity	Yes	no	1	no	1	1.7218	False
BasidioOnly2729	C	KOG1317	No_hits	Yes	yes	0.00748865	yes	0.0190877	0.1866	False
BasidioOnly2730	R	KOG4155	PHI:211|CaTUP1|AAB63195|TX:5476|Candida albicans|Reduced virulence	No	yes	0.0321799	no	1	1.3908	False
BasidioOnly2731	U	KOG3771	PHI:319|SQL2|AAO19638|TX:5270|Ustilago maydis|Reduced virulence	Yes	no	1	no	1	0.3609	False
BasidioOnly2734	O	KOG1463	No_hits	Yes	no	1	no	1	0.2145	False
BasidioOnly2735	U	KOG0938	No_hits	Yes	yes	0.0218487	yes	0.00734329	0.1027	False
BasidioOnly2736	L	KOG1974	No_hits	No	no	1	no	1	0.2942	False
BasidioOnly2737	L	KOG1906	No_hits	No	no	1	no	1	0.3393	False
BasidioOnly2738	F	KOG1386	No_hits	No	yes	0.00183432	no	1	2.33	False
BasidioOnly2740	Z	KOG1523	No_hits	Yes	yes	0.0218487	no	1	0.1746	False
BasidioOnly2741	J	KOG1570	No_hits	Yes	no	1	no	1	0.0647	False
BasidioOnly2742	L	KOG0482	No_hits	Yes	yes	0.000681095	yes	0.00215002	1.0307	False
BasidioOnly2743	D,L	KOG1969	No_hits	No	no	1	no	1	0.446	False
BasidioOnly2744	O	KOG0358	No_hits	Yes	yes	0.0420168	yes	0.0206065	0.2158	False
BasidioOnly2745	U	KOG0781	No_hits	No	yes	0.00294831	no	1	0.3936	False
BasidioOnly2746	R	KOG0813	No_hits	Yes	yes	0.000207246	yes	0.00319199	0.2523	False
BasidioOnly2750	D,Z	KOG2229	No_hits	No	yes	0.00537004	no	1	0.4297	False
BasidioOnly2751	K	KOG0050	No_hits	Yes	yes	0.030236	no	1	0.2575	False
BasidioOnly2753	S	KOG2989	No_hits	No	no	1	no	1	0.6329	False
BasidioOnly2754	U	KOG0412	No_hits	No	no	1	no	1	1.6917	False
BasidioOnly2756	Z,T	KOG2675	PHI:324|ACA1|AAU05130|TX:5207|Cryptococcus neoformans|Loss of pathogenicity	Yes	no	1	no	1	0.7589	False
BasidioOnly2757	A	KOG0330	PHI:423|VAD1|AAV41010|TX:5207|Cryptococcus neoformans|Reduced virulence	Yes	yes	0.0183227	no	1	0.2014	False
BasidioOnly2759	R	KOG1539	PHI:816|MGG_04582|EDJ95999|TX:318829|Magnaporthe oryzae|Reduced virulence	Yes	no	1	no	1	0.3125	False
BasidioOnly2760	O	KOG1724	No_hits	Yes	no	1	no	1	0.0556	False
BasidioOnly2761	R	KOG1089	PHI:183|RBT1|AAG09787|TX:5476|Candida albicans|Reduced virulence	No	yes	0.00650788	no	1	1.545	False
BasidioOnly2762	J	KOG0462	No_hits	Yes	no	1	no	1	0.5067	False
BasidioOnly2764	Z	KOG0243	PHI:465|KIN2|AAB63337|TX:5270|Ustilago maydis|Reduced virulence	Yes	no	1	no	1	1.2393	False
BasidioOnly2765	U	KOG1953	No_hits	No	yes	0.0473335	no	1	0.5413	False
BasidioOnly2767	E	KOG0503	No_hits	No	no	1	no	1	0.7848	False
BasidioOnly2768	P	KOG0202	PHI:440|PMR1|CAB87245|TX:5476|Candida albicans|Reduced virulence	Yes	no	1	no	1	0.4319	False
BasidioOnly2769	O	KOG0885	PHI:277|BCP1|AAQ16572|TX:40559|Botrytis cinerea|Reduced virulence	Yes	yes	0.0178417	no	1	0.4125	False
BasidioOnly2771	L,K	KOG1967	No_hits	No	no	1	no	1	1.7594	False
BasidioOnly2774	S	KOG2973	No_hits	No	no	1	no	1	0.5335	False
BasidioOnly2779	O	KOG0714	PHI:981|hopI1|AAL84247|TX:59511|Pseudomonas syringae|Effector (plant avirulence determinant)	Yes	no	1	no	1	1.1417	False
BasidioOnly2780	L	KOG0990	No_hits	Yes	no	1	no	1	0.3166	False
BasidioOnly2783	O	KOG2292	No_hits	Yes	yes	0.0101967	no	1	0.3001	False
BasidioOnly2784	Z	KOG3000	No_hits	Yes	no	1	no	1	0.0788	False
BasidioOnly2785	D	KOG0580	PHI:146|CT-PKAC|AAC04355|TX:5466|Colletotrichum trifolii|Loss of pathogenicity	Yes	yes	0.029021	yes	0.0334786	0.2604	False
BasidioOnly2788	P	KOG1172	No_hits	Yes	no	1	no	1	0.3054	False
BasidioOnly2789	J	KOG0467	No_hits	No	no	1	no	1	3.7159	False
BasidioOnly2790	P	KOG1397	No_hits	Yes	yes	0.0145238	no	1	0.3739	False
BasidioOnly2791	J	KOG2916	No_hits	No	no	1	no	1	0.5057	False
BasidioOnly2792	S	KOG2986	No_hits	Yes	yes	0.000869602	yes	0.0319322	0.1485	False
BasidioOnly2793	L	KOG0442	No_hits	No	yes	0.0448694	no	1	0.3618	False
BasidioOnly2795	A	KOG3322	No_hits	No	no	1	no	1	0.4999	False
BasidioOnly2796	J	KOG1750	No_hits	Yes	no	1	no	1	0.2448	False
BasidioOnly2797	C	KOG0764	PHI:254|FOW1|BAB85760|TX:5507|Fusarium oxysporum|Reduced virulence	Yes	yes	0.000227202	yes	0.0114302	0.353	False
BasidioOnly2798	T	KOG3417	PHI:319|SQL2|AAO19638|TX:5270|Ustilago maydis|Reduced virulence	Yes	no	1	no	1	0.5783	False
BasidioOnly2799	C	KOG1351	PHI:624|ssaN|AAO68935|TX:216597|Salmonella enterica|Reduced virulence	Yes	yes	0.0120309	yes	0.0226969	0.1127	False
BasidioOnly2800	A	KOG0816	No_hits	Yes	yes	0.0133651	no	1	2.8595	True
BasidioOnly2802	A	KOG2837	No_hits	Yes	no	1	no	1	0.1885	False
BasidioOnly2803	A	KOG0272	PHI:211|CaTUP1|AAB63195|TX:5476|Candida albicans|Reduced virulence	Yes	no	1	no	1	0.3446	False
BasidioOnly2805	J	KOG0815	No_hits	Yes	yes	0.0198299	yes	0.00955895	0.1928	False
BasidioOnly2808	C	KOG3057	No_hits	Yes	no	1	no	1	0.0285	False
BasidioOnly2810	D	KOG0653	PHI:1100|Mdh1|AAX14688|TX:13684|Stagonospora nodorum|Unaffected pathogenicity	Yes	yes	0.0198299	yes	0.0231727	13.7332	True
BasidioOnly2812	K	KOG0385	No_hits	No	yes	0.00440426	no	1	0.9201	False
BasidioOnly2813	J	KOG2021	No_hits	No	no	1	no	1	0.2527	False
BasidioOnly2814	J	KOG1247	No_hits	No	yes	0.000677276	no	1	0.636	False
BasidioOnly2815	O	KOG0180	No_hits	Yes	yes	0.0236923	no	1	0.0377	False
BasidioOnly2816	P	KOG1161	No_hits	Yes	yes	0.029021	yes	0.0120458	1.1806	False
BasidioOnly2817	T	KOG1240	PHI:1058|MoSNF1|ABF48563|TX:318829|Magnaporthe oryzae|Reduced virulence	No	no	1	no	1	1.5348	False
BasidioOnly2818	J	KOG1637	No_hits	No	yes	0.0186135	no	1	0.3082	False
BasidioOnly2820	T	KOG0032	PHI:1083|CpkB|ABD59787|TX:13684|Stagonospora nodorum|Unaffected pathogenicity	Yes	no	1	yes	0.0351906	0.3214	False
BasidioOnly2821	J	KOG2648	No_hits	No	no	1	no	1	0.5972	False
BasidioOnly2822	A	KOG0820	No_hits	No	no	1	no	1	0.1514	False
BasidioOnly2823	A	KOG1689	No_hits	Yes	no	1	no	1	0.0781	False
BasidioOnly2828	None	no hit	PHI:359|KER1|AAK14386|TX:5476|Candida albicans|Reduced virulence	Yes	no	1	no	1	0.2718	False
BasidioOnly2829	U	KOG3106	PHI:796|MGG_02423|EDJ98620|TX:318829|Magnaporthe oryzae|Reduced virulence	Yes	no	1	no	1	0.5585	False
BasidioOnly2830	J	KOG0555	No_hits	Yes	yes	0.00144746	no	1	0.1504	False
BasidioOnly2831	Q	KOG1014	PHI:784|MGG_00056|EDK03390|TX:318829|Magnaporthe oryzae|Reduced virulence	Yes	no	1	no	1	1.3212	False
BasidioOnly2833	R	KOG2602	No_hits	No	yes	0.0162851	no	1	1.2783	False
BasidioOnly2834	H	KOG3754	No_hits	No	yes	0.045043	no	1	0.4939	False
BasidioOnly2835	A	KOG2208	No_hits	Yes	yes	0.000689511	no	1	0.4104	False
BasidioOnly2836	A	KOG2560	No_hits	Yes	no	1	no	1	0.2498	False
BasidioOnly2838	T	KOG0581	PHI:417|MST7||TX:318829|Magnaporthe oryzae|Loss of pathogenicity	Yes	no	1	no	1	1.0462	False
BasidioOnly2839	E	KOG1481	No_hits	Yes	yes	0.0178417	no	1	1.1427	False
BasidioOnly2841	G,T	KOG0372	PHI:378|SIT4|EAK91146|TX:5476|Candida albicans|Reduced virulence	No	no	1	no	1	0.0751	False
BasidioOnly2842	J	KOG3283	No_hits	Yes	yes	0.00103986	yes	0.0234941	0.0381	False
BasidioOnly2843	L	KOG2841	No_hits	No	no	1	no	1	0.4785	False
BasidioOnly2844	K	KOG1522	PHI:909|um02475||TX:5270|Ustilago maydis|Loss of pathogenicity	No	no	1	no	1	0.4834	False
BasidioOnly2845	O	KOG0802	PHI:175|HWP1|AAC96368|TX:5476|Candida albicans|Reduced virulence	Yes	no	1	no	1	1.0942	False
BasidioOnly2847	S	KOG3154	No_hits	Yes	no	1	no	1	0.7426	False
BasidioOnly2848	U	KOG3983	No_hits	Yes	no	1	no	1	0.1492	False
BasidioOnly2849	D	KOG1525	No_hits	No	no	1	no	1	0.2388	False
BasidioOnly2851	T	KOG0600	PHI:172|CRK1|AAD25159|TX:5476|Candida albicans|Loss of pathogenicity	No	no	1	no	1	1.4338	False
BasidioOnly2853	C	KOG0754	No_hits	Yes	no	1	no	1	0.1101	False
BasidioOnly2855	S	KOG3393	No_hits	Yes	no	1	no	1	0.1171	False
BasidioOnly2858	A	KOG0291	PHI:211|CaTUP1|AAB63195|TX:5476|Candida albicans|Reduced virulence	Yes	yes	0.0377257	no	1	2.1292	False
BasidioOnly2859	A	KOG0326	PHI:423|VAD1|AAV41010|TX:5207|Cryptococcus neoformans|Reduced virulence	Yes	no	1	no	1	0.2168	False
BasidioOnly2860	G	KOG0234	No_hits	No	no	1	no	1	1.0793	False
BasidioOnly2862	L	KOG2035	No_hits	No	no	1	no	1	0.4028	True
BasidioOnly2863	R	KOG2564	No_hits	Yes	no	1	no	1	0.373	False
BasidioOnly2865	B	KOG1342	PHI:260|HDA1|AAM15960|TX:5270|Ustilago maydis|Unaffected pathogenicity	Yes	no	1	no	1	1.2054	False
BasidioOnly2867	D	KOG1167	PHI:245|CPMK1|CAC47939|TX:5111|Claviceps purpurea|Loss of pathogenicity	No	no	1	no	1	0.3814	False
BasidioOnly2869	O	KOG3083	No_hits	Yes	yes	0.0210856	no	1	0.2024	False
BasidioOnly2870	None	no hit	No_hits	Yes	no	1	no	1	0.7035	False
BasidioOnly2871	U	KOG1078	No_hits	Yes	yes	0.024187	no	1	0.1168	False
BasidioOnly2872	R	KOG0286	PHI:300|FGB1|AAO91808|TX:5507|Fusarium oxysporum|Reduced virulence	Yes	no	1	no	1	0.0231	False
BasidioOnly2873	K	KOG3613	No_hits	No	no	1	no	1	0.3496	False
BasidioOnly2874	None	no hit	PHI:981|hopI1|AAL84247|TX:59511|Pseudomonas syringae|Effector (plant avirulence determinant)	No	no	1	no	1	0.3205	False
BasidioOnly2875	Q	KOG0725	PHI:1100|Mdh1|AAX14688|TX:13684|Stagonospora nodorum|Unaffected pathogenicity	Yes	no	1	no	1	0.2773	False
BasidioOnly2876	None	no hit	No_hits	No	yes	0.00174846	no	1	0.4778	False
BasidioOnly2877	J	KOG1696	No_hits	Yes	yes	0.00174846	no	1	0.0707	False
BasidioOnly2878	S	KOG4781	No_hits	Yes	no	1	no	1	0.1036	False
BasidioOnly2880	U	KOG2460	No_hits	No	no	1	no	1	11.689	True
BasidioOnly2881	R	KOG1124	PHI:320|SSN6|AAL54912|TX:5476|Candida albicans|Reduced virulence	Yes	no	1	no	1	0.7712	False
BasidioOnly2883	I	KOG2877	No_hits	Yes	no	1	no	1	2.0596	False
BasidioOnly2885	O	KOG0363	No_hits	Yes	yes	0.00229261	no	1	0.3401	False
BasidioOnly2888	O	KOG0182	No_hits	Yes	no	1	yes	0.0488388	0.3783	True
BasidioOnly2889	D	KOG0305	PHI:346|CRU1|AAN10186|TX:5270|Ustilago maydis|Reduced virulence	Yes	no	1	no	1	4.0596	False
BasidioOnly2890	A	KOG1272	No_hits	No	yes	0.00146424	no	1	0.2601	False
BasidioOnly2891	T	KOG0027	PHI:290|CNB1|EAL03139|TX:5476|Candida albicans|Reduced virulence	Yes	no	1	yes	0.000563472	0.0066	False
BasidioOnly3011	L	KOG3242	No_hits	Yes	no	1	no	1	0.1179	False
BasidioOnly3056	None	no hit	No_hits	No	no	1	no	1	0.49	False
BasidioOnly3083	K	KOG2136	No_hits	No	no	1	no	1	0.6372	False
BasidioOnly3146	None	no hit	No_hits	No	no	1	no	1	0.634	False
BasidioOnly3148	S	KOG1043	No_hits	Yes	no	1	no	1	0.4927	False
BasidioOnly3149	T	KOG0700	No_hits	No	no	1	no	1	0.3967	False
BasidioOnly3150	Z	KOG3155	No_hits	No	no	1	no	1	0.2873	False
BasidioOnly3151	R	KOG0567	No_hits	Yes	no	1	no	1	0.3854	False
BasidioOnly3152	G	KOG0470	No_hits	Yes	yes	0.000227202	no	1	0.1737	False
BasidioOnly3153	K	KOG0262	No_hits	No	yes	4.428e-06	no	1	0.4301	False
BasidioOnly3154	A	KOG1135	No_hits	No	no	1	no	1	2.9562	False
BasidioOnly3155	O	KOG2924	No_hits	No	no	1	no	1	0.2982	False
BasidioOnly3156	U	KOG1656	No_hits	Yes	yes	0.0426749	no	1	0.081	False
BasidioOnly3157	B,K	KOG1063	PHI:211|CaTUP1|AAB63195|TX:5476|Candida albicans|Reduced virulence	Yes	no	1	no	1	1.2525	False
BasidioOnly3159	A	KOG0306	PHI:211|CaTUP1|AAB63195|TX:5476|Candida albicans|Reduced virulence	Yes	no	1	no	1	0.4867	False
BasidioOnly3160	T	KOG0044	PHI:474|CNB1|AAG13937|TX:5207|Cryptococcus neoformans|Loss of pathogenicity	Yes	no	1	no	1	0.0238	False
BasidioOnly3161	T	KOG1487	No_hits	No	no	1	no	1	0.3398	False
BasidioOnly3163	O	KOG1358	PHI:595|ALS1|AAZ95011|TX:13684|Stagonospora nodorum|Reduced virulence	Yes	no	1	no	1	0.4403	False
BasidioOnly3164	A	KOG0334	PHI:423|VAD1|AAV41010|TX:5207|Cryptococcus neoformans|Reduced virulence	No	no	1	no	1	6.2984	False
BasidioOnly3165	None	no hit	No_hits	No	no	1	no	1	0.4766	False
BasidioOnly3166	O	KOG0741	PHI:226|PEX6|AAK16738|TX:5462|Colletotrichum lagenarium|Loss of pathogenicity	Yes	yes	0.00126222	no	1	0.3655	False
BasidioOnly3167	S	KOG3345	No_hits	Yes	no	1	no	1	0.5183	False
BasidioOnly3168	None	no hit	No_hits	Yes	no	1	no	1	2.4958	False
BasidioOnly3169	B	KOG3844	No_hits	No	yes	0.0160847	no	1	1.5309	False
BasidioOnly3170	D	KOG2688	No_hits	No	yes	0.0424485	no	1	0.6515	False
BasidioOnly3172	O	KOG1339	PHI:200|ARG1|BAB40769|TX:5507|Fusarium oxysporum|Reduced virulence	Yes	yes	0.000934941	yes	0.0160543	0.4079	False
BasidioOnly3173	R	KOG4208	No_hits	Yes	no	1	no	1	1.6411	False
BasidioOnly3174	S	KOG2734	No_hits	No	yes	0.000661711	no	1	0.1395	False
BasidioOnly3175	D,Z	KOG1727	No_hits	Yes	no	1	no	1	0.0298	False
BasidioOnly3176	H	KOG1380	No_hits	No	yes	0.0023694	no	1	6.4402	False
BasidioOnly3178	J	KOG2102	PHI:862|ClaSSD1|BAE66713|TX:5462|Colletotrichum lagenarium|Loss of pathogenicity	No	yes	0.00945028	no	1	9.0972	False
BasidioOnly3179	U	KOG2395	No_hits	Yes	yes	0.0282093	no	1	1.4183	False
BasidioOnly3180	D,T,K	KOG3092	No_hits	Yes	no	1	no	1	0.3853	False
BasidioOnly3181	E	KOG0784	PHI:504|LEU2|CAA42366|TX:4932|Saccharomyces cerevisiae|Reduced virulence	Yes	no	1	yes	0.0037041	0.5248	False
BasidioOnly3182	E	KOG2697	No_hits	No	yes	0.00146424	no	1	0.2693	False
BasidioOnly3183	S	KOG2819	No_hits	Yes	no	1	no	1	0.4708	False
BasidioOnly3184	G	KOG0637	No_hits	No	no	1	no	1	1.8551	False
BasidioOnly3185	J	KOG2472	No_hits	No	yes	0.00907057	no	1	0.2387	False
BasidioOnly3186	K	KOG0051	No_hits	Yes	no	1	no	1	0.6518	False
BasidioOnly3188	C	KOG3458	No_hits	Yes	yes	0.0132806	no	1	0.3726	True
BasidioOnly3189	None	no hit	No_hits	No	no	1	no	1	NA	False
BasidioOnly3190	A	KOG0265	PHI:204|CaCDC35|AAG18428|TX:5476|Candida albicans|Loss of pathogenicity	Yes	yes	0.00144746	yes	0.0258768	0.8567	False
BasidioOnly3191	R	KOG1128	PHI:320|SSN6|AAL54912|TX:5476|Candida albicans|Reduced virulence	No	yes	0.0478622	no	1	0.49	False
BasidioOnly3192	O	KOG4098	No_hits	No	no	1	no	1	0.1661	False
BasidioOnly3193	R	KOG2383	No_hits	No	yes	0.00363946	no	1	2.5866	False
BasidioOnly3194	S	KOG0212	No_hits	No	no	1	no	1	1.0942	False
BasidioOnly3195	J	KOG2975	PHI:911|um11451||TX:5270|Ustilago maydis|Reduced virulence	Yes	no	1	yes	0.019216	0.2559	False
BasidioOnly3196	T	KOG3205	No_hits	Yes	no	1	no	1	0.4522	False
BasidioOnly3197	T	KOG0610	PHI:376|SCH9|AAM21494|TX:5207|Cryptococcus neoformans|Reduced virulence	No	no	1	no	1	NA	False
BasidioOnly3198	None	no hit	PHI:359|KER1|AAK14386|TX:5476|Candida albicans|Reduced virulence	No	no	1	no	1	0.2411	False
BasidioOnly3199	None	no hit	No_hits	Yes	yes	0.0475981	no	1	0.6125	False
BasidioOnly3200	None	no hit	No_hits	No	no	1	no	1	0.7948	False
BasidioOnly3201	I	KOG1933	No_hits	Yes	yes	0.0276627	no	1	0.4454	False
BasidioOnly3202	H	KOG3110	No_hits	Yes	no	1	no	1	0.5402	False
BasidioOnly3203	U	KOG0072	PHI:339|CLPT1|CAC41973|TX:290576|Colletotrichum lindemuthianum|Reduced virulence	Yes	no	1	no	1	0.051	False
BasidioOnly3204	A	KOG4209	No_hits	Yes	no	1	no	1	0.2517	False
BasidioOnly3205	T	KOG0598	PHI:376|SCH9|AAM21494|TX:5207|Cryptococcus neoformans|Reduced virulence	Yes	no	1	no	1	0.6437	False
BasidioOnly3206	None	no hit	PHI:478|HGL1|AAL55095|TX:5270|Ustilago maydis|Unaffected pathogenicity	No	no	1	no	1	0.9145	False
BasidioOnly3207	A	KOG2098	No_hits	No	no	1	no	1	0.7419	False
BasidioOnly3208	Z	KOG0679	No_hits	Yes	no	1	yes	0.0202162	0.284	False
BasidioOnly3209	J	KOG0650	No_hits	No	no	1	no	1	0.1186	False
BasidioOnly3210	H	KOG1360	PHI:595|ALS1|AAZ95011|TX:13684|Stagonospora nodorum|Reduced virulence	Yes	no	1	no	1	0.3987	False
BasidioOnly3211	S	KOG3680	No_hits	No	no	1	no	1	0.597	False
BasidioOnly3212	T	KOG2370	No_hits	No	no	1	no	1	1.3413	False
BasidioOnly3213	U	KOG1692	No_hits	Yes	no	1	no	1	0.1674	False
BasidioOnly3214	Q	KOG0022	PHI:211|CaTUP1|AAB63195|TX:5476|Candida albicans|Reduced virulence	Yes	yes	0.000357032	yes	8.66953e-05	0.109	False
BasidioOnly3215	U	KOG0862	No_hits	Yes	no	1	no	1	0.0366	False
BasidioOnly3216	S	KOG2665	No_hits	Yes	yes	0.00308326	no	1	2.5857	False
BasidioOnly3217	C	KOG4773	No_hits	Yes	no	1	no	1	0.513	False
BasidioOnly3218	K	KOG2150	PHI:520|NOT5|EAK98681|TX:5476|Candida albicans|Reduced virulence	No	no	1	no	1	0.7678	False
BasidioOnly3219	V	KOG1720	No_hits	Yes	no	1	no	1	0.3796	False
BasidioOnly3220	None	no hit	PHI:802|MGG_00692|EDK02656|TX:318829|Magnaporthe oryzae|Reduced virulence	Yes	no	1	no	1	0.8943	False
BasidioOnly3221	C	KOG3366	No_hits	Yes	yes	0.00134669	no	1	0.1715	False
BasidioOnly3222	O	KOG1746	No_hits	Yes	no	1	no	1	0.1156	False
BasidioOnly3224	U,Y	KOG4521	No_hits	No	yes	0.00103986	no	1	0.6379	False
BasidioOnly3225	R	KOG1273	PHI:211|CaTUP1|AAB63195|TX:5476|Candida albicans|Reduced virulence	No	yes	0.0100553	no	1	0.5511	False
BasidioOnly3226	J	KOG1767	No_hits	Yes	no	1	no	1	0.0617	False
BasidioOnly3227	T	KOG0034	PHI:474|CNB1|AAG13937|TX:5207|Cryptococcus neoformans|Loss of pathogenicity	Yes	no	1	no	1	0.0414	False
BasidioOnly3228	A	KOG2572	PHI:359|KER1|AAK14386|TX:5476|Candida albicans|Reduced virulence	Yes	no	1	no	1	0.3597	False
BasidioOnly3229	R	KOG2840	No_hits	No	no	1	no	1	0.1979	False
BasidioOnly3230	T	KOG0668	PHI:107|CEK1|EAK96519|TX:5476|Candida albicans|Reduced virulence	No	yes	0.0277295	no	1	0.1707	False
BasidioOnly3231	L	KOG0479	No_hits	Yes	no	1	no	1	0.4244	False
BasidioOnly3232	U	KOG1586	No_hits	Yes	no	1	no	1	0.6108	False
BasidioOnly3233	G	KOG2537	No_hits	Yes	yes	0.0316792	no	1	0.3285	False
BasidioOnly3234	C	KOG0749	No_hits	Yes	yes	0.00524738	yes	0.0226969	0.0996	False
BasidioOnly3235	E	KOG0068	No_hits	No	yes	0.00220228	no	1	0.3303	False
BasidioOnly3236	K	KOG0263	PHI:334|CGB1|AAO25585|TX:5016|Cochliobolus heterostrophus|Loss of pathogenicity	Yes	no	1	no	1	0.4149	False
BasidioOnly3237	D	KOG3285	PHI:262|MAD2|EAK94586|TX:5476|Candida albicans|Reduced virulence	Yes	no	1	no	1	0.5785	False
BasidioOnly3238	U,Y	KOG1900	No_hits	No	no	1	no	1	1.6068	False
BasidioOnly3240	Z	KOG2659	PHI:806|MGG_04137|EDJ99440|TX:318829|Magnaporthe oryzae|Reduced virulence	Yes	no	1	no	1	0.1965	False
BasidioOnly3241	D	KOG2655	PHI:281|CDC10|CAA81090|TX:5476|Candida albicans|Reduced virulence	Yes	yes	0.0109824	no	1	0.0993	False
BasidioOnly3242	U	KOG2081	No_hits	No	yes	0.00220228	no	1	0.2842	False
BasidioOnly3243	O	KOG2062	No_hits	Yes	yes	0.0191389	no	1	0.3373	False
BasidioOnly3244	G	KOG2323	No_hits	Yes	yes	1.3284e-05	yes	0.000223974	2.8098	False
BasidioOnly3245	O	KOG0731	PHI:226|PEX6|AAK16738|TX:5462|Colletotrichum lagenarium|Loss of pathogenicity	Yes	no	1	no	1	0.8151	False
BasidioOnly3248	C	KOG0756	PHI:254|FOW1|BAB85760|TX:5507|Fusarium oxysporum|Reduced virulence	Yes	no	1	no	1	0.3037	False
BasidioOnly3249	L	KOG1001	No_hits	Yes	yes	0.0178417	no	1	0.4962	False
BasidioOnly3250	S	KOG2948	No_hits	Yes	yes	0.000248654	yes	0.0292371	0.0885	False
BasidioOnly3251	Z	KOG0676	No_hits	Yes	no	1	no	1	0.1997	False
BasidioOnly3252	A	KOG0338	PHI:423|VAD1|AAV41010|TX:5207|Cryptococcus neoformans|Reduced virulence	Yes	no	1	no	1	0.6374	False
BasidioOnly3253	T	KOG0211	No_hits	No	no	1	no	1	0.2905	False
BasidioOnly3254	U	KOG1077	No_hits	No	no	1	no	1	0.1748	False
BasidioOnly3255	I	KOG3071	No_hits	Yes	yes	0.000357103	yes	0.0423847	0.1951	False
BasidioOnly3256	A	KOG2937	No_hits	No	no	1	no	1	1.1342	False
BasidioOnly3257	L	KOG0967	PHI:219|LIG4|CAA64457|TX:5476|Candida albicans|Reduced virulence	No	no	1	no	1	0.2605	False
BasidioOnly3258	J	KOG1728	No_hits	Yes	yes	0.00272146	no	1	0.0317	False
BasidioOnly3259	None	no hit	No_hits	No	yes	0.00150947	no	1	6.631	True
BasidioOnly3260	A	KOG2078	No_hits	No	no	1	no	1	0.5088	False
BasidioOnly3261	J	KOG0438	No_hits	Yes	yes	0.00146424	no	1	1.1217	False
BasidioOnly3262	S	KOG2883	No_hits	Yes	no	1	no	1	0.5859	False
BasidioOnly3263	A	KOG2190	No_hits	Yes	no	1	no	1	0.234	False
BasidioOnly3264	A	KOG0282	PHI:211|CaTUP1|AAB63195|TX:5476|Candida albicans|Reduced virulence	Yes	no	1	no	1	0.3519	False
BasidioOnly3265	J	KOG1560	No_hits	No	no	1	no	1	3.6722	False
BasidioOnly3266	O	KOG1661	No_hits	No	yes	0.0139741	no	1	0.1386	False
BasidioOnly3267	None	no hit	No_hits	No	no	1	no	1	2.2187	False
BasidioOnly3268	I	KOG1889	No_hits	Yes	yes	0.0277468	no	1	0.3466	False
BasidioOnly3269	O,T	KOG3050	PHI:911|um11451||TX:5270|Ustilago maydis|Reduced virulence	Yes	no	1	no	1	1.0876	False
BasidioOnly3270	O	KOG2067	No_hits	Yes	no	1	yes	0.00319199	0.7211	False
BasidioOnly3271	L	KOG0481	No_hits	Yes	no	1	no	1	0.4256	False
BasidioOnly3272	O	KOG1498	No_hits	No	yes	0.0325338	no	1	0.3165	False
BasidioOnly3273	R	KOG0302	PHI:346|CRU1|AAN10186|TX:5270|Ustilago maydis|Reduced virulence	No	no	1	no	1	3.9416	True
BasidioOnly3274	U	KOG2273	No_hits	Yes	no	1	no	1	0.3781	False
BasidioOnly3275	O	KOG0361	No_hits	Yes	no	1	no	1	0.0921	False
BasidioOnly3276	D	KOG2360	No_hits	No	no	1	no	1	0.6424	False
BasidioOnly3277	C	KOG0534	PHI:500|YHB1|EAK91807|TX:5476|Candida albicans|Reduced virulence	Yes	yes	0.00945028	no	1	0.2404	False
BasidioOnly3278	None	no hit	No_hits	Yes	no	1	no	1	0.6006	False
BasidioOnly3279	F	KOG3347	No_hits	Yes	no	1	no	1	0.3265	False
BasidioOnly3280	J	KOG2529	No_hits	Yes	no	1	no	1	0.26	False
BasidioOnly3281	H	KOG2672	No_hits	No	no	1	no	1	0.509	False
BasidioOnly3282	L	KOG0388	No_hits	No	no	1	no	1	1.6129	False
BasidioOnly3283	R	KOG2627	No_hits	No	no	1	no	1	0.9481	False
BasidioOnly3284	T	KOG0583	PHI:188|SNF1|AAD43341|TX:5017|Cochliobolus carbonum|Reduced virulence	Yes	no	1	no	1	0.9688	False
BasidioOnly3285	G	KOG2941	No_hits	No	yes	0.0023694	no	1	0.4021	False
BasidioOnly3286	A	KOG0329	PHI:423|VAD1|AAV41010|TX:5207|Cryptococcus neoformans|Reduced virulence	Yes	yes	0.0307425	no	1	0.2881	False
BasidioOnly3287	T	KOG0605	PHI:158|UKC1|AAC09291|TX:5270|Ustilago maydis|Reduced virulence	Yes	no	1	no	1	0.2894	False
BasidioOnly3288	C	KOG0225	No_hits	Yes	yes	0.00542649	yes	0.00734329	0.1362	False
BasidioOnly3290	A	KOG1596	PHI:291|CPPH1|CAD10781|TX:5111|Claviceps purpurea|Unaffected pathogenicity	No	yes	0.00112692	no	1	0.0717	False
BasidioOnly3292	I	KOG0141	No_hits	Yes	no	1	yes	0.0351906	0.3069	False
BasidioOnly3293	T	KOG4749	No_hits	No	no	1	no	1	0.9913	False
BasidioOnly3294	E	KOG2965	No_hits	Yes	yes	0.00987569	no	1	1.2878	False
BasidioOnly3295	L	KOG0851	No_hits	Yes	no	1	no	1	0.392	False
BasidioOnly3296	J	KOG3323	No_hits	No	no	1	no	1	0.3389	False
BasidioOnly3297	H	KOG3243	No_hits	Yes	no	1	no	1	0.1847	False
BasidioOnly3298	T	KOG3886	No_hits	Yes	no	1	no	1	1.763	True
BasidioOnly3299	C	KOG1350	PHI:624|ssaN|AAO68935|TX:216597|Salmonella enterica|Reduced virulence	Yes	yes	0.000818704	yes	0.00734329	0.2768	False
BasidioOnly3300	E	KOG0564	No_hits	Yes	yes	0.000809949	no	1	0.3734	False
BasidioOnly3301	S	KOG2432	No_hits	No	no	1	no	1	1.3101	False
BasidioOnly3302	G	KOG4135	No_hits	No	no	1	no	1	0.3307	False
BasidioOnly3303	C	KOG2415	No_hits	Yes	yes	0.00123254	yes	0.0188135	12.4891	True
BasidioOnly3304	H	KOG4230	No_hits	Yes	yes	0.000262947	no	1	0.1692	False
BasidioOnly3305	T	KOG1379	No_hits	No	no	1	no	1	0.584	False
BasidioOnly3306	G	KOG1458	No_hits	Yes	no	1	no	1	0.0902	False
BasidioOnly3307	U	KOG1061	No_hits	No	no	1	no	1	0.2788	False
BasidioOnly3308	U	KOG3330	No_hits	No	no	1	no	1	0.3295	False
BasidioOnly3309	A	KOG0796	No_hits	No	no	1	no	1	0.3151	False
BasidioOnly3311	L	KOG2475	No_hits	No	no	1	no	1	NA	False
BasidioOnly3312	J	KOG3141	No_hits	No	yes	0.00434269	no	1	NA	False
BasidioOnly3314	J	KOG1145	No_hits	No	yes	0.00132347	no	1	0.451	False
BasidioOnly3315	K	KOG1189	No_hits	Yes	no	1	no	1	0.2795	False
BasidioOnly3316	None	no hit	No_hits	No	no	1	no	1	NA	False
BasidioOnly3317	R	KOG2220	PHI:183|RBT1|AAG09787|TX:5476|Candida albicans|Reduced virulence	No	no	1	no	1	8.5086	False
BasidioOnly3318	C	KOG2759	No_hits	Yes	no	1	no	1	0.2664	False
BasidioOnly3319	F	KOG3721	No_hits	No	no	1	no	1	0.2812	False
BasidioOnly3320	None	no hit	No_hits	No	no	1	no	1	0.2041	False
BasidioOnly3321	C	KOG1352	PHI:645|invC|AAL21774|TX:216597|Salmonella enterica|Reduced virulence	Yes	no	1	no	1	0.1133	False
BasidioOnly3322	O	KOG0729	PHI:226|PEX6|AAK16738|TX:5462|Colletotrichum lagenarium|Loss of pathogenicity	Yes	no	1	no	1	0.4431	False
BasidioOnly3323	A	KOG0341	PHI:226|PEX6|AAK16738|TX:5462|Colletotrichum lagenarium|Loss of pathogenicity	Yes	yes	0.00524008	no	1	0.1809	False
BasidioOnly3324	H	KOG2525	No_hits	Yes	no	1	no	1	0.3663	False
BasidioOnly3325	M,O,T	KOG1550	PHI:799|MGG_03530|EDJ94565|TX:318829|Magnaporthe oryzae|Reduced virulence	Yes	no	1	no	1	0.4258	False
BasidioOnly3326	E	KOG0806	No_hits	No	yes	0.00543851	no	1	0.2528	False
BasidioOnly3327	J	KOG3262	No_hits	No	no	1	no	1	0.1337	False
BasidioOnly3328	R	KOG0274	PHI:211|CaTUP1|AAB63195|TX:5476|Candida albicans|Reduced virulence	Yes	yes	0.0212897	no	1	1.9679	False
BasidioOnly3329	I	KOG0278	PHI:316|PiGPB1|AAP55639|TX:4787|Phytophthora infestans|Reduced virulence	Yes	no	1	no	1	2.2692	True
BasidioOnly3330	R	KOG2789	PHI:382|SMU1|AAM97788|TX:5270|Ustilago maydis|Reduced virulence	No	no	1	no	1	4.5654	True
BasidioOnly3331	None	no hit	No_hits	Yes	yes	0.0117054	no	1	0.6235	False
BasidioOnly3332	E	KOG1223	PHI:178|pabaA|AAD31929|TX:5085|Aspergillus fumigatus|Reduced virulence	No	no	1	no	1	0.8013	False
BasidioOnly3333	H	KOG1276	No_hits	No	yes	7.52471e-06	no	1	1.3092	False
BasidioOnly3334	O	KOG0727	PHI:226|PEX6|AAK16738|TX:5462|Colletotrichum lagenarium|Loss of pathogenicity	Yes	yes	0.0121663	yes	0.0309458	0.1926	False
BasidioOnly3335	E	KOG1316	PHI:281|CDC10|CAA81090|TX:5476|Candida albicans|Reduced virulence	Yes	yes	0.00229261	yes	0.0114302	0.1688	False
BasidioOnly3336	A	KOG1122	No_hits	Yes	no	1	no	1	2.121	False
BasidioOnly3337	J	KOG1461	PHI:305|ICL1|AAN28719|TX:318829|Magnaporthe oryzae|Reduced virulence	Yes	yes	0.00945028	yes	0.00290623	1.6158	False
BasidioOnly3338	C	KOG2614	No_hits	Yes	yes	0.0415903	no	1	12.079	True
BasidioOnly3339	E	KOG3846	No_hits	No	yes	0.00213219	no	1	0.3117	False
BasidioOnly3340	E	KOG0571	No_hits	Yes	yes	0.00818261	no	1	0.3741	False
BasidioOnly3341	L	KOG2267	No_hits	Yes	no	1	yes	0.00150867	0.4076	False
BasidioOnly3342	T	KOG2085	No_hits	No	yes	0.0260456	no	1	0.2775	False
BasidioOnly3343	E	KOG0622	PHI:177|ODC|CAB56523|TX:13684|Stagonospora nodorum|Reduced virulence	Yes	yes	0.00149429	yes	0.0136087	0.2877	False
BasidioOnly3344	S	KOG3695	No_hits	No	yes	0.00684917	no	1	0.6632	False
BasidioOnly3345	Z	KOG1820	PHI:853|YAP1|EAK83313|TX:5270|Ustilago maydis|Reduced virulence	No	yes	0	no	1	0.5063	False
BasidioOnly3346	Q	KOG1205	PHI:59|THR1|BAA18962|TX:5462|Colletotrichum lagenarium|Reduced virulence	Yes	yes	0.047577	no	1	0.2459	False
BasidioOnly3347	J	KOG1466	No_hits	No	no	1	no	1	1.2497	False
BasidioOnly3348	C	KOG1647	No_hits	Yes	no	1	no	1	0.4534	False
BasidioOnly3349	U	KOG0096	PHI:339|CLPT1|CAC41973|TX:290576|Colletotrichum lindemuthianum|Reduced virulence	Yes	no	1	no	1	0.0813	False
BasidioOnly3350	T	KOG1165	PHI:296|CZK3|AAP72037|TX:135779|Cercospora zeae-maydis|Reduced virulence	Yes	yes	0.000236314	no	1	0.1062	False
BasidioOnly3351	U	KOG2911	No_hits	No	yes	0.00184686	no	1	0.1895	False
BasidioOnly3352	U	KOG0077	No_hits	Yes	no	1	no	1	0.0361	False
BasidioOnly3353	E	KOG0683	No_hits	No	yes	8.32464e-05	no	1	1.095	False
BasidioOnly3354	O	KOG0175	No_hits	Yes	no	1	no	1	0.1886	False
BasidioOnly3355	H	KOG1506	PHI:877|MGG_00383|EDK03005|TX:318829|Magnaporthe oryzae|Reduced virulence	Yes	no	1	no	1	0.1333	False
BasidioOnly3356	A	KOG3273	No_hits	Yes	no	1	no	1	0.5167	False
BasidioOnly3357	A	KOG2190	No_hits	Yes	no	1	no	1	0.2556	False
BasidioOnly3358	U	KOG3296	No_hits	Yes	no	1	no	1	3.2894	False
BasidioOnly3359	T	KOG0192	PHI:678|STE20alpha|AAG48305|TX:214684|Cryptococcus neoformans|Lethal	Yes	no	1	no	1	0.4761	False
BasidioOnly3360	Z	KOG0240	PHI:465|KIN2|AAB63337|TX:5270|Ustilago maydis|Reduced virulence	Yes	yes	0.0394333	no	1	0.412	False
BasidioOnly3361	None	no hit	PHI:359|KER1|AAK14386|TX:5476|Candida albicans|Reduced virulence	No	no	1	no	1	0.4959	False
BasidioOnly3363	U	KOG0780	No_hits	No	no	1	no	1	0.2407	False
BasidioOnly3364	R	KOG2950	PHI:359|KER1|AAK14386|TX:5476|Candida albicans|Reduced virulence	No	no	1	no	1	0.5522	False
BasidioOnly3365	J	KOG2145	No_hits	No	no	1	no	1	0.4019	False
BasidioOnly3366	A	KOG0131	PHI:786|MGG_04538|EDK05615|TX:318829|Magnaporthe oryzae|Reduced virulence	Yes	no	1	no	1	1.275	False
BasidioOnly3367	J	KOG0554	No_hits	No	yes	6.71259e-05	no	1	0.2852	False
BasidioOnly3368	A	KOG2140	PHI:981|hopI1|AAL84247|TX:59511|Pseudomonas syringae|Effector (plant avirulence determinant)	No	no	1	no	1	0.459	False
BasidioOnly3369	S	KOG4550	No_hits	Yes	yes	0.0304203	no	1	0.4803	False
BasidioOnly3370	U	KOG0087	PHI:339|CLPT1|CAC41973|TX:290576|Colletotrichum lindemuthianum|Reduced virulence	Yes	no	1	no	1	0.0659	False
BasidioOnly3371	E	KOG1154	No_hits	Yes	no	1	no	1	1.5671	False
BasidioOnly3372	O	KOG0010	PHI:909|um02475||TX:5270|Ustilago maydis|Loss of pathogenicity	Yes	no	1	no	1	1.1052	True
BasidioOnly3373	A	KOG0670	PHI:545|BMP1|AAG23132|TX:40559|Botrytis cinerea|Loss of pathogenicity	Yes	no	1	no	1	0.3213	False
BasidioOnly3374	I	KOG3719	PHI:594|CrAT1 (related: PTH2)|AAB88887|TX:318829|Magnaporthe oryzae|Loss of pathogenicity	Yes	yes	0.00103232	no	1	1.29	False
BasidioOnly3375	I	KOG1389	PHI:306|KEX2|AAB80929|TX:5476|Candida albicans|Reduced virulence	Yes	yes	0.000353352	yes	0.000223974	0.164	False
BasidioOnly3376	O	KOG0942	No_hits	No	no	1	no	1	0.6846	False
BasidioOnly3377	None	no hit	No_hits	No	no	1	no	1	8.134	False
BasidioOnly3378	O	KOG0856	No_hits	Yes	no	1	no	1	0.0509	False
BasidioOnly3379	D	KOG3022	No_hits	Yes	yes	0.0368985	no	1	5.8541	True
BasidioOnly3380	A	KOG1895	No_hits	No	no	1	no	1	1.0177	False
BasidioOnly3383	C	KOG2583	No_hits	Yes	no	1	no	1	0.8004	False
BasidioOnly3384	O	KOG0739	PHI:860|MSP1|AAX07670|TX:318829|Magnaporthe oryzae|Reduced virulence	No	no	1	no	1	0.2133	False
BasidioOnly3385	U	KOG2273	No_hits	Yes	no	1	no	1	18.8849	True
BasidioOnly3386	L	KOG1956	No_hits	No	yes	0.0172674	no	1	NA	False
BasidioOnly3387	T	KOG4269	PHI:789|MGG_04116|EDJ99418|TX:318829|Magnaporthe oryzae|Reduced virulence	No	no	1	no	1	0.9767	False
BasidioOnly3389	A	KOG3064	No_hits	No	no	1	no	1	0.3429	False
BasidioOnly3390	A	KOG0120	No_hits	Yes	no	1	no	1	0.4599	False
BasidioOnly3391	I	KOG2987	No_hits	Yes	yes	0.00188223	yes	0.00232712	0.3188	False
BasidioOnly3392	A	KOG0335	PHI:423|VAD1|AAV41010|TX:5207|Cryptococcus neoformans|Reduced virulence	No	yes	0.0102383	no	1	0.1852	False
BasidioOnly3393	S	KOG3039	No_hits	Yes	no	1	no	1	0.431	False
BasidioOnly3394	O	KOG0911	No_hits	Yes	no	1	no	1	0.332	False
BasidioOnly3395	J	KOG0378	No_hits	Yes	yes	0.00363946	no	1	0.163	False
BasidioOnly3396	G	KOG1441	No_hits	Yes	yes	0.0186135	no	1	0.3018	False
BasidioOnly3397	U	KOG1300	No_hits	No	no	1	no	1	0.2439	False
BasidioOnly3398	E	KOG1305	No_hits	Yes	no	1	no	1	0.6972	False
BasidioOnly3399	T	KOG0578	PHI:382|SMU1|AAM97788|TX:5270|Ustilago maydis|Reduced virulence	Yes	no	1	no	1	0.6195	False
BasidioOnly3400	U	KOG3081	No_hits	Yes	no	1	no	1	0.5549	False
BasidioOnly3401	Z	KOG0797	No_hits	No	no	1	no	1	3.4389	False
BasidioOnly3402	E	KOG0564	No_hits	Yes	yes	0.0162851	yes	0.0160543	1.35	False
BasidioOnly3403	T	KOG1354	No_hits	Yes	yes	0.0333831	no	1	0.164	False
BasidioOnly3404	O	KOG3359	PHI:399|PMT4|EAK95207|TX:5476|Candida albicans|Reduced virulence	Yes	yes	0.00391596	yes	0.0054441	0.1651	False
BasidioOnly3405	None	no hit	PHI:802|MGG_00692|EDK02656|TX:318829|Magnaporthe oryzae|Reduced virulence	Yes	no	1	no	1	0.7026	False
BasidioOnly3406	U	KOG0277	PHI:338|CLB2|AAP94020|TX:5270|Ustilago maydis|Reduced virulence	Yes	yes	0.00504165	yes	0.0277699	0.2563	False
BasidioOnly3407	A	KOG2138	No_hits	No	yes	0.0333831	no	1	1.4584	False
BasidioOnly3408	O	KOG2689	PHI:359|KER1|AAK14386|TX:5476|Candida albicans|Reduced virulence	Yes	no	1	yes	0.0347968	0.3925	False
BasidioOnly3409	I	KOG0831	No_hits	Yes	yes	0.0207471	no	1	0.3653	False
BasidioOnly3410	C	KOG3976	No_hits	Yes	yes	0.00110721	no	1	0.2632	False
BasidioOnly3411	Z	KOG0677	No_hits	Yes	no	1	no	1	0.1162	False
BasidioOnly3412	O	KOG0179	No_hits	Yes	no	1	yes	0.0140428	0.1767	False
BasidioOnly3413	O	KOG0737	PHI:860|MSP1|AAX07670|TX:318829|Magnaporthe oryzae|Reduced virulence	Yes	yes	0.0212155	no	1	11.57	True
BasidioOnly3414	None	no hit	No_hits	No	no	1	no	1	0.5581	False
BasidioOnly3415	F	KOG2056	PHI:799|MGG_03530|EDJ94565|TX:318829|Magnaporthe oryzae|Reduced virulence	Yes	no	1	no	1	0.1999	False
BasidioOnly3416	J	KOG2768	No_hits	Yes	no	1	no	1	0.5888	False
BasidioOnly3417	C	KOG1531	No_hits	Yes	no	1	yes	0.0223205	4.5601	True
BasidioOnly3418	O	KOG0404	No_hits	Yes	yes	0.00331063	no	1	0.4168	False
BasidioOnly3419	D,B,L	KOG1020	PHI:320|SSN6|AAL54912|TX:5476|Candida albicans|Reduced virulence	No	no	1	no	1	0.6126	False
BasidioOnly3420	D	KOG0964	PHI:359|KER1|AAK14386|TX:5476|Candida albicans|Reduced virulence	No	yes	0.0321799	no	1	0.5125	False
BasidioOnly3421	J	KOG1951	No_hits	No	no	1	no	1	0.3779	False
BasidioOnly3422	T	KOG0694	PHI:341|CPK1|BAD04044|TX:5462|Colletotrichum lagenarium|Loss of pathogenicity	Yes	yes	0.0249062	no	1	0.7567	False
BasidioOnly3424	A	KOG0926	No_hits	No	no	1	no	1	0.6645	False
BasidioOnly3426	C	KOG2865	No_hits	Yes	yes	0.00150947	yes	2.164e-05	2.8881	True
BasidioOnly3427	H	KOG1284	No_hits	No	yes	0.0307425	no	1	1.9117	False
BasidioOnly3428	H	KOG1540	No_hits	Yes	yes	0.00174846	yes	0.000459998	0.3011	False
BasidioOnly3429	None	no hit	No_hits	Yes	yes	0.0156912	no	1	0.7225	False
BasidioOnly3430	Z	KOG0836	No_hits	No	no	1	no	1	NA	False
BasidioOnly3431	C	KOG1260	PHI:355|GzmetE||TX:5518|Fusarium graminearum|Reduced virulence	Yes	yes	0.00281085	yes	0.00357552	0.1105	False
BasidioOnly3432	I	KOG1329	PHI:373|PLD1|EAK93902|TX:5476|Candida albicans|Reduced virulence	Yes	yes	0.0244694	yes	0.00365666	0.7342	False
BasidioOnly3433	A	KOG0128	PHI:784|MGG_00056|EDK03390|TX:318829|Magnaporthe oryzae|Reduced virulence	Yes	no	1	yes	0	0.3403	False
BasidioOnly3434	O	KOG0882	PHI:213|CPA1|AAF69795|TX:5207|Cryptococcus neoformans|Reduced virulence	Yes	yes	0.0302202	yes	0.0210802	0.4011	False
BasidioOnly3436	D	KOG3694	No_hits	No	yes	0	no	1	2.2546	False
BasidioOnly3437	R	KOG0379	No_hits	No	no	1	no	1	NA	False
BasidioOnly3438	V	KOG1707	PHI:1036|Rac|CAO82105|TX:5111|Claviceps purpurea|Loss of pathogenicity	No	no	1	no	1	0.4251	False
BasidioOnly3439	None	no hit	No_hits	No	no	1	no	1	0.2188	False
BasidioOnly3441	J	KOG3013	No_hits	No	no	1	no	1	1.6798	False
BasidioOnly3443	F	KOG0673	No_hits	No	no	1	no	1	2.2983	False
BasidioOnly3444	J	KOG0643	PHI:211|CaTUP1|AAB63195|TX:5476|Candida albicans|Reduced virulence	Yes	no	1	no	1	0.5102	False
BasidioOnly3445	B	KOG1649	No_hits	No	yes	0.000856435	no	1	9.5221	True
BasidioOnly3446	S	KOG2585	No_hits	No	no	1	no	1	0.4657	False
BasidioOnly3448	S	KOG3823	PHI:789|MGG_04116|EDJ99418|TX:318829|Magnaporthe oryzae|Reduced virulence	No	no	1	no	1	0.9138	False
BasidioOnly3449	D	KOG2260	No_hits	No	yes	6.05538e-07	no	1	0.3039	False
BasidioOnly3450	T	KOG0906	PHI:195|VPS34|CAA70254|TX:5476|Candida albicans|Loss of pathogenicity	Yes	no	1	no	1	0.3697	False
BasidioOnly3451	C	KOG0453	PHI:362|LYSF|CAC48042|TX:5085|Aspergillus fumigatus|Loss of pathogenicity	No	yes	0.00303396	no	1	0.1478	False
BasidioOnly3452	None	no hit	No_hits	Yes	yes	6.71259e-05	yes	0.0148507	0.3007	False
BasidioOnly3453	A	KOG3392	No_hits	No	no	1	no	1	0.0218	False
BasidioOnly3454	D	KOG3437	No_hits	No	no	1	no	1	1.1252	False
BasidioOnly3455	A	KOG2808	No_hits	No	no	1	no	1	0.1275	False
BasidioOnly3456	E	KOG2831	No_hits	Yes	yes	0.00225047	no	1	0.2189	False
BasidioOnly3457	S	KOG2592	No_hits	Yes	no	1	no	1	7.7031	True
BasidioOnly3458	U	KOG0446	No_hits	No	no	1	no	1	1.0186	False
BasidioOnly3459	K	KOG3104	No_hits	Yes	yes	0	no	1	0.488	False
BasidioOnly3460	E	KOG2367	No_hits	Yes	no	1	no	1	0.3203	False
BasidioOnly3461	T	KOG0671	PHI:1005|FgHOG1|Not Available|TX:5518|Fusarium graminearum|Reduced virulence	No	no	1	no	1	1.8345	False
BasidioOnly3462	S	KOG3024	No_hits	Yes	yes	0.0178417	yes	0.0258768	0.3696	False
BasidioOnly3463	O	KOG0191	No_hits	Yes	no	1	yes	0.000223974	0.6547	False
BasidioOnly3464	O	KOG0357	No_hits	Yes	no	1	no	1	0.2003	False
BasidioOnly3465	T	KOG0371	PHI:378|SIT4|EAK91146|TX:5476|Candida albicans|Reduced virulence	No	no	1	no	1	NA	False
BasidioOnly3466	B,O,A	KOG1446	PHI:211|CaTUP1|AAB63195|TX:5476|Candida albicans|Reduced virulence	No	yes	0.0121566	no	1	2.7464	False
BasidioOnly3467	S	KOG2654	No_hits	No	yes	1.09333e-07	no	1	1.583	False
BasidioOnly3468	I	KOG0817	No_hits	Yes	no	1	no	1	0.0911	False
BasidioOnly3470	Z	KOG0676	No_hits	Yes	no	1	no	1	0.7121	False
BasidioOnly3471	C	KOG0769	No_hits	Yes	no	1	no	1	0.2168	False
BasidioOnly3472	L	KOG1982	No_hits	No	no	1	no	1	1.4605	False
BasidioOnly3473	Z	KOG3174	No_hits	Yes	no	1	no	1	0.2503	False
BasidioOnly3474	None	no hit	No_hits	No	no	1	no	1	0.3624	False
BasidioOnly3475	R	KOG0270	PHI:300|FGB1|AAO91808|TX:5507|Fusarium oxysporum|Reduced virulence	Yes	yes	0.0116019	no	1	1.1024	False
BasidioOnly3476	J	KOG2102	No_hits	Yes	yes	0.0076415	no	1	0.9845	False
BasidioOnly3477	None	no hit	PHI:992|hopAO1|AAO58160|TX:223283|Pseudomonas syringae|Effector (plant avirulence determinant)	No	no	1	no	1	0.5806	False
BasidioOnly3478	J	KOG1790	No_hits	Yes	yes	0.0150136	no	1	0.049	False
BasidioOnly3479	G	KOG2798	No_hits	No	no	1	no	1	10.1149	False
BasidioOnly3480	G	KOG2666	PHI:387|UGD1|AAK95561|TX:5207|Cryptococcus neoformans|Loss of pathogenicity	Yes	yes	6.64692e-05	yes	0.00149587	0.36	False
BasidioOnly3481	K	KOG1999	PHI:287|CLNR1|AAN65464|TX:290576|Colletotrichum lindemuthianum|Loss of pathogenicity	No	yes	4.47273e-07	no	1	0.7301	False
BasidioOnly3482	O	KOG2930	No_hits	Yes	no	1	no	1	0.1189	False
BasidioOnly3483	O	KOG0356	No_hits	Yes	yes	0.0023694	yes	0.00163139	0.1581	False
BasidioOnly3484	A	KOG0299	PHI:211|CaTUP1|AAB63195|TX:5476|Candida albicans|Reduced virulence	Yes	no	1	no	1	4.3675	False
BasidioOnly3485	I	KOG4453	No_hits	Yes	yes	0.0228956	yes	0.011238	0.4662	False
BasidioOnly3486	Z,T	KOG4035	No_hits	No	no	1	no	1	0.6928	False
BasidioOnly3487	U	KOG3063	No_hits	No	no	1	no	1	NA	False
BasidioOnly3488	C	KOG4129	No_hits	Yes	yes	0.0276096	no	1	0.9486	False
BasidioOnly3489	R	KOG1489	No_hits	No	no	1	no	1	0.7519	False
BasidioOnly3490	E	KOG2616	No_hits	No	yes	0.00146424	no	1	0.3177	False
BasidioOnly3492	A	KOG0285	PHI:211|CaTUP1|AAB63195|TX:5476|Candida albicans|Reduced virulence	Yes	yes	0.00213219	no	1	0.4018	False
BasidioOnly3493	P	KOG0236	No_hits	Yes	no	1	no	1	0.5	False
BasidioOnly3495	U	KOG1693	No_hits	Yes	yes	0.0139852	no	1	0.231	False
BasidioOnly3496	None	no hit	No_hits	Yes	no	1	no	1	0.1192	False
BasidioOnly3497	D	KOG2655	PHI:423|VAD1|AAV41010|TX:5207|Cryptococcus neoformans|Reduced virulence	Yes	yes	0.000288489	yes	0.000223974	0.1203	False
BasidioOnly3498	J	KOG0432	No_hits	Yes	yes	0	no	1	6.8722	True
BasidioOnly3499	R	KOG0393	PHI:270|RHO1|BAA24262|TX:5476|Candida albicans|Loss of pathogenicity	Yes	no	1	no	1	0.2912	False
BasidioOnly3500	L	KOG1532	No_hits	No	yes	0.0212897	no	1	1.7165	False
BasidioOnly3501	J	KOG0465	No_hits	No	yes	0.00106948	no	1	4.2217	False
BasidioOnly3502	U	KOG1332	PHI:211|CaTUP1|AAB63195|TX:5476|Candida albicans|Reduced virulence	Yes	no	1	yes	0.0346055	0.2982	False
BasidioOnly3503	O	KOG0362	No_hits	Yes	no	1	no	1	0.1583	False
BasidioOnly3504	O	KOG3355	No_hits	Yes	no	1	no	1	0.2172	False
BasidioOnly3505	O	KOG1153	PHI:423|VAD1|AAV41010|TX:5207|Cryptococcus neoformans|Reduced virulence	Yes	yes	2.31943e-06	yes	7.26743e-05	0.3558	False
BasidioOnly3506	I	KOG2304	No_hits	Yes	no	1	yes	0.0160543	0.2959	False
BasidioOnly3507	U	KOG3839	No_hits	Yes	no	1	no	1	5.1911	True
BasidioOnly3508	U	KOG3225	No_hits	Yes	no	1	no	1	0.2146	False
BasidioOnly3509	G	KOG2878	No_hits	No	no	1	no	1	0.1581	False
BasidioOnly3510	U	KOG1688	No_hits	Yes	no	1	no	1	1.2348	True
BasidioOnly3512	I	KOG2369	No_hits	No	no	1	no	1	0.4075	False
BasidioOnly3513	O	KOG0735	PHI:226|PEX6|AAK16738|TX:5462|Colletotrichum lagenarium|Loss of pathogenicity	No	no	1	no	1	0.3881	False
BasidioOnly3514	U	KOG2058	No_hits	No	no	1	no	1	0.3818	False
BasidioOnly3515	G	KOG3354	No_hits	No	no	1	no	1	0.2985	False
BasidioOnly3516	L	KOG2795	No_hits	No	no	1	no	1	0.5251	False
BasidioOnly3517	C	KOG0752	No_hits	Yes	no	1	no	1	0.5241	False
BasidioOnly3518	G	KOG2161	No_hits	No	yes	0.000236314	no	1	1.1916	False
BasidioOnly3519	None	no hit	No_hits	No	no	1	no	1	5.2387	True
BasidioOnly3520	J	KOG2671	No_hits	No	no	1	no	1	0.4226	False
BasidioOnly3521	U	KOG1652	No_hits	Yes	no	1	no	1	0.1546	False
BasidioOnly3523	C	KOG3954	No_hits	Yes	no	1	yes	0.0140428	3.585	False
BasidioOnly3524	U	KOG1092	No_hits	No	no	1	no	1	0.4213	False
BasidioOnly3525	L	KOG1131	No_hits	No	yes	0.030236	no	1	2.5756	True
BasidioOnly3526	S	KOG1248	No_hits	No	no	1	no	1	0.2277	False
BasidioOnly3527	K	KOG2039	No_hits	No	yes	0	no	1	1.4672	False
BasidioOnly3528	O,T,K	KOG1499	No_hits	Yes	yes	0.0218487	yes	0.0351906	1.2944	False
BasidioOnly3529	U	KOG1125	No_hits	Yes	no	1	no	1	1.763	False
BasidioOnly3530	K	KOG0384	No_hits	Yes	yes	0.0207471	no	1	0.5223	False
BasidioOnly3532	J	KOG3311	No_hits	Yes	no	1	no	1	0.0286	False
BasidioOnly3533	J	KOG1076	No_hits	No	no	1	no	1	NA	False
BasidioOnly3534	J	KOG0188	No_hits	Yes	yes	0.000275106	no	1	0.2195	False
BasidioOnly3535	E	KOG0788	No_hits	No	yes	0.00945028	no	1	1.9332	False
BasidioOnly3536	L	KOG2248	No_hits	Yes	yes	0.00185352	no	1	0.2103	False
BasidioOnly3538	I	KOG1681	PHI:509|AFT3|BAB69078|TX:5599|Alternaria alternata|Loss of pathogenicity	Yes	no	1	no	1	0.3456	False
BasidioOnly3539	S	KOG2922	No_hits	Yes	no	1	no	1	6.7757	False
BasidioOnly3540	P	KOG4554	No_hits	Yes	no	1	no	1	0.4117	False
BasidioOnly3541	O	KOG1815	No_hits	Yes	no	1	no	1	0.2406	False
BasidioOnly3542	B	KOG0457	No_hits	No	no	1	no	1	0.3888	False
BasidioOnly3544	R	KOG2203	PHI:512|CaNAG6|BAB43823|TX:5476|Candida albicans|Reduced virulence	Yes	yes	0.0249062	no	1	0.4818	False
BasidioOnly3545	S	KOG1338	No_hits	No	yes	0.0118095	no	1	0.1392	False
BasidioOnly3546	U	KOG0076	PHI:77|GPA2|AAC49725|TX:5270|Ustilago maydis|Unaffected pathogenicity	No	no	1	no	1	0.1835	False
BasidioOnly3547	C	KOG0233	No_hits	Yes	no	1	no	1	0.2195	False
BasidioOnly3548	None	no hit	No_hits	No	no	1	no	1	0.8809	False
BasidioOnly3549	R	KOG2552	No_hits	No	no	1	no	1	0.5506	False
BasidioOnly3550	P	KOG0475	PHI:286|CLC-A|AAO73005|TX:5207|Cryptococcus neoformans|Reduced virulence	Yes	yes	0.00135844	no	1	0.4576	False
BasidioOnly3551	None	no hit	No_hits	No	no	1	no	1	0.5979	False
BasidioOnly3552	E	KOG1383	No_hits	Yes	yes	0.00684917	yes	0.00350328	0.231	False
BasidioOnly3553	None	no hit	No_hits	Yes	no	1	yes	0.00450004	0.0828	False
BasidioOnly3554	D	KOG0305	PHI:346|CRU1|AAN10186|TX:5270|Ustilago maydis|Reduced virulence	Yes	no	1	no	1	1.2035	False
BasidioOnly3555	J	KOG0463	No_hits	No	yes	0.0249062	no	1	0.2388	False
BasidioOnly3556	H	KOG1321	No_hits	Yes	yes	0.00144746	yes	0.000164825	0.9426	False
BasidioOnly3558	A	KOG0337	PHI:502|ADE4|CAA89133|TX:4932|Saccharomyces cerevisiae|Reduced virulence	Yes	yes	0.00876064	yes	0.0226969	0.2774	False
BasidioOnly3559	G	KOG1050	PHI:1064|TPS1|AAN46744|TX:318829|Magnaporthe oryzae|Loss of pathogenicity	Yes	yes	0.0456342	no	1	0.5008	False
BasidioOnly3560	K	KOG2807	No_hits	No	no	1	no	1	0.1599	False
BasidioOnly3561	E	KOG1250	No_hits	No	yes	0.000705439	no	1	0.1559	False
BasidioOnly3562	L	KOG0477	No_hits	Yes	no	1	yes	0.0491349	0.1937	False
BasidioOnly3563	U	KOG2079	No_hits	No	yes	6.05538e-07	no	1	0.4189	False
BasidioOnly3564	J	KOG3073	No_hits	No	no	1	no	1	0.5137	False
BasidioOnly3565	U	KOG2307	No_hits	No	yes	0.020637	no	1	0.9311	False
BasidioOnly3566	R	KOG0370	No_hits	Yes	no	1	no	1	0.957	False
BasidioOnly3567	U	KOG2180	No_hits	Yes	no	1	no	1	0.5067	False
BasidioOnly3568	R	KOG1274	PHI:789|MGG_04116|EDJ99418|TX:318829|Magnaporthe oryzae|Reduced virulence	No	yes	0.0140372	no	1	8.3269	False
BasidioOnly3569	S	KOG2443	No_hits	Yes	no	1	no	1	0.2814	False
BasidioOnly3570	C	KOG1687	No_hits	Yes	yes	0.0102383	yes	0.0350357	0.0761	False
BasidioOnly3572	T	KOG0279	PHI:334|CGB1|AAO25585|TX:5016|Cochliobolus heterostrophus|Loss of pathogenicity	Yes	yes	0.0120119	no	1	0.0973	False
BasidioOnly3573	A	KOG1127	PHI:320|SSN6|AAL54912|TX:5476|Candida albicans|Reduced virulence	No	yes	0.00185352	no	1	0.5172	False
BasidioOnly3574	None	no hit	No_hits	Yes	yes	0.0383384	no	1	2.613	False
BasidioOnly3576	O	KOG1554	No_hits	No	no	1	no	1	0.323	False
BasidioOnly3577	None	no hit	No_hits	Yes	no	1	no	1	0.2442	False
BasidioOnly3579	S	KOG2922	No_hits	Yes	yes	0.000269909	yes	0.00357552	0.1696	False
BasidioOnly3580	S	KOG2340	No_hits	No	yes	0.0100649	no	1	2.5128	False
BasidioOnly3581	B	KOG1156	No_hits	No	no	1	no	1	0.4569	False
BasidioOnly3582	R	KOG0645	PHI:211|CaTUP1|AAB63195|TX:5476|Candida albicans|Reduced virulence	Yes	no	1	no	1	2.0216	False
BasidioOnly3583	O	KOG2005	No_hits	Yes	no	1	no	1	0.4786	False
BasidioOnly3584	C	KOG2536	PHI:367|MRB1|AAT81148|TX:5270|Ustilago maydis|Reduced virulence	Yes	no	1	no	1	2.2466	False
BasidioOnly3585	K	KOG4392	No_hits	No	yes	0.00128932	no	1	NA	False
BasidioOnly3586	O	KOG2908	No_hits	Yes	no	1	no	1	0.3097	False
BasidioOnly3587	U	KOG1061	No_hits	No	no	1	no	1	0.3352	False
BasidioOnly3589	J	KOG0437	No_hits	No	yes	0.0121566	no	1	0.2434	False
BasidioOnly3590	U	KOG2887	No_hits	No	no	1	no	1	0.0863	False
BasidioOnly3591	O	KOG0104	No_hits	Yes	no	1	no	1	12.9888	False
BasidioOnly3592	A	KOG3741	No_hits	Yes	yes	0.0131438	no	1	0.5555	False
BasidioOnly3595	D,T	KOG3687	No_hits	No	no	1	no	1	0.7915	False
BasidioOnly3596	K	KOG4442	PHI:359|KER1|AAK14386|TX:5476|Candida albicans|Reduced virulence	No	no	1	no	1	0.3558	False
BasidioOnly3597	S	KOG1848	No_hits	No	no	1	no	1	NA	False
BasidioOnly3598	J	KOG0466	No_hits	No	no	1	no	1	0.5421	False
BasidioOnly3599	R	KOG2730	No_hits	No	no	1	no	1	0.3685	False
BasidioOnly3600	K	KOG1668	No_hits	Yes	yes	0.00149699	no	1	0.1642	False
BasidioOnly3601	R	KOG0110	No_hits	Yes	no	1	no	1	1.9243	False
BasidioOnly3602	C	KOG0756	No_hits	Yes	no	1	no	1	0.3411	False
BasidioOnly3603	O	KOG0417	No_hits	Yes	no	1	no	1	0.0172	False
BasidioOnly3605	O	KOG2447	No_hits	Yes	no	1	no	1	0.3843	False
BasidioOnly3606	O	KOG2581	No_hits	Yes	yes	0.0420168	no	1	0.4901	False
BasidioOnly3608	A	KOG0347	PHI:423|VAD1|AAV41010|TX:5207|Cryptococcus neoformans|Reduced virulence	Yes	no	1	no	1	3.4269	False
BasidioOnly3609	R	KOG2036	No_hits	No	yes	0.00106948	no	1	0.5331	False
BasidioOnly3610	O	KOG0687	No_hits	Yes	no	1	no	1	0.2653	False
BasidioOnly3611	E,I	KOG1430	No_hits	Yes	no	1	no	1	0.1353	False
BasidioOnly3612	B	KOG1279	No_hits	No	no	1	no	1	0.7822	False
BasidioOnly3613	R	KOG2485	No_hits	No	no	1	no	1	0.5012	False
BasidioOnly3614	O	KOG0726	PHI:598|THIOL|ABB55459|TX:5022|Leptosphaeria maculans|Reduced virulence	Yes	yes	0.00753958	yes	0.00619081	0.0791	False
BasidioOnly3615	S	KOG1045	No_hits	No	no	1	no	1	0.2303	False
BasidioOnly3616	None	no hit	No_hits	No	no	1	no	1	2.5838	False
BasidioOnly3617	None	no hit	No_hits	Yes	no	1	no	1	0.5933	False
BasidioOnly3618	O	KOG2540	No_hits	No	no	1	no	1	0.5407	False
BasidioOnly3619	R	KOG2776	No_hits	Yes	yes	0.000431484	no	1	0.1509	False
BasidioOnly3620	D	KOG1166	PHI:158|UKC1|AAC09291|TX:5270|Ustilago maydis|Reduced virulence	No	yes	0.0207471	no	1	0.4363	False
BasidioOnly3621	P	KOG1281	No_hits	No	no	1	no	1	NA	False
BasidioOnly3622	G,C	KOG1192	PHI:243|CHIP6|AAD00894|TX:5457|Colletotrichum gloeosporioides|Reduced virulence	No	no	1	no	1	0.6655	False
BasidioOnly3624	H	KOG2900	No_hits	Yes	no	1	no	1	0.1942	False
BasidioOnly3627	S	KOG1944	No_hits	Yes	no	1	no	1	0.3799	False
BasidioOnly3628	A	KOG2208	No_hits	Yes	no	1	no	1	17.9507	True
BasidioOnly3630	R	KOG0772	PHI:211|CaTUP1|AAB63195|TX:5476|Candida albicans|Reduced virulence	Yes	yes	0.00945028	yes	0.0188135	0.6645	False
BasidioOnly3631	E	KOG0172	No_hits	No	yes	0.0198299	no	1	0.2149	False
BasidioOnly3632	H	KOG2201	No_hits	Yes	no	1	no	1	0.523	False
BasidioOnly3633	Z	KOG2026	No_hits	No	no	1	no	1	0.392	False
BasidioOnly3634	S	KOG4174	No_hits	No	no	1	no	1	0.2121	False
BasidioOnly3635	B	KOG0264	PHI:300|FGB1|AAO91808|TX:5507|Fusarium oxysporum|Reduced virulence	No	no	1	no	1	NA	False
BasidioOnly3636	J	KOG0900	No_hits	Yes	yes	0.0198299	yes	0.0234941	0.0363	False
BasidioOnly3637	None	no hit	No_hits	Yes	no	1	no	1	1.2231	False
BasidioOnly3638	R	KOG0309	PHI:346|CRU1|AAN10186|TX:5270|Ustilago maydis|Reduced virulence	No	no	1	no	1	1.107	False
BasidioOnly3639	O	KOG2013	No_hits	No	no	1	no	1	0.8709	False
BasidioOnly3640	J	KOG2298	No_hits	Yes	yes	0.0121663	no	1	0.1554	False
BasidioOnly3641	C	KOG2495	No_hits	Yes	no	1	no	1	25.7967	True
BasidioOnly3642	G	KOG3075	No_hits	Yes	yes	0.0206356	no	1	0.401	False
BasidioOnly3643	J	KOG3677	No_hits	Yes	yes	0	no	1	0.3269	False
BasidioOnly3644	C	KOG1335	No_hits	Yes	yes	0.00715158	yes	0.00734329	0.1973	False
BasidioOnly3645	U	KOG3315	No_hits	No	no	1	no	1	0.4985	False
BasidioOnly3646	P	KOG2825	No_hits	Yes	no	1	no	1	0.113	False
BasidioOnly3647	E,J	KOG0062	No_hits	Yes	no	1	no	1	0.2651	False
BasidioOnly3648	Z	KOG0681	No_hits	No	no	1	no	1	0.3084	False
BasidioOnly3649	H	KOG1606	No_hits	Yes	no	1	yes	0.0223205	0.2131	False
BasidioOnly3650	A	KOG4205	No_hits	Yes	no	1	no	1	4.6299	True
BasidioOnly3651	None	no hit	PHI:517|CaEAP1|EAK95520|TX:5476|Candida albicans|Reduced virulence	No	no	1	no	1	0.5137	False
BasidioOnly3652	A	KOG1104	No_hits	No	no	1	no	1	0.4063	False
BasidioOnly3653	J	KOG2726	No_hits	Yes	yes	0.0232416	no	1	1.2304	False
BasidioOnly3654	H	KOG2511	No_hits	No	yes	0.00411207	no	1	0.1645	False
BasidioOnly3655	U	KOG0859	No_hits	Yes	no	1	no	1	0.2667	False
BasidioOnly3656	M	KOG3396	PHI:174|GNA1|BAA36496|TX:5476|Candida albicans|Reduced virulence	No	no	1	no	1	0.1773	False
BasidioOnly3658	K	KOG0526	No_hits	No	no	1	no	1	0.5798	False
BasidioOnly3835	U	KOG3232	No_hits	Yes	no	1	no	1
BasidioOnly3837	None	no hit	No_hits	Yes	yes	0.0132806	no	1
BasidioOnly3838	U	KOG2176	No_hits	No	yes	0.00142912	no	1
BasidioOnly3839	R	KOG1947	PHI:890|MGG_07015|EDJ98043|TX:318829|Magnaporthe oryzae|Reduced virulence	No	yes	0.000655128	no	1
BasidioOnly3840	J	KOG1148	No_hits	Yes	yes	0.0471805	no	1
BasidioOnly3843	O	KOG1193	No_hits	No	no	1	no	1
BasidioOnly3845	None	no hit	No_hits	No	no	1	no	1
BasidioOnly3848	G	KOG2175	No_hits	Yes	yes	0.000236314	no	1
BasidioOnly3851	None	no hit	No_hits	Yes	no	1	no	1
BasidioOnly3852	A	KOG0310	PHI:300|FGB1|AAO91808|TX:5507|Fusarium oxysporum|Reduced virulence	No	yes	0.0431175	no	1
BasidioOnly3856	S	KOG2339	PHI:423|VAD1|AAV41010|TX:5207|Cryptococcus neoformans|Reduced virulence	No	no	1	no	1
BasidioOnly3858	R	KOG4812	No_hits	Yes	no	1	no	1
BasidioOnly3860	I	KOG2848	No_hits	Yes	yes	0.042666	yes	0.0148507
BasidioOnly3863	None	no hit	No_hits	Yes	yes	0.0452483	no	1
BasidioOnly3864	E,I	KOG0540	No_hits	No	no	1	no	1
BasidioOnly3865	None	no hit	No_hits	No	no	1	no	1
BasidioOnly3867	R	KOG1337	No_hits	No	yes	0.00658752	no	1
BasidioOnly3871	S	KOG1106	No_hits	No	no	1	no	1
BasidioOnly3875	C	KOG1800	No_hits	No	no	1	no	1
BasidioOnly3876	I	KOG1469	No_hits	Yes	no	1	no	1
BasidioOnly3878	J	KOG0846	No_hits	No	no	1	no	1
BasidioOnly3879	Q	KOG0725	PHI:668|GNO1|AAP41027|TX:178876|Cryptococcus neoformans|Reduced virulence	Yes	yes	0.0024465	yes	0.0231603
BasidioOnly3881	H	KOG2698	No_hits	No	no	1	no	1
BasidioOnly3882	A	KOG0268	PHI:211|CaTUP1|AAB63195|TX:5476|Candida albicans|Reduced virulence	Yes	yes	0.0124836	no	1
BasidioOnly3884	J	KOG1715	No_hits	No	no	1	no	1
BasidioOnly3885	K	KOG3152	No_hits	No	no	1	no	1
BasidioOnly3887	G	KOG1429	PHI:274|USX1|AAM22494|TX:5207|Cryptococcus neoformans|Loss of pathogenicity	Yes	no	1	no	1
BasidioOnly3891	M,W	KOG1437	No_hits	No	yes	0.00256185	no	1
BasidioOnly3893	T	KOG2265	No_hits	Yes	no	1	no	1
BasidioOnly3894	T	KOG2289	No_hits	Yes	no	1	no	1
BasidioOnly3895	C	KOG1255	No_hits	Yes	no	1	no	1
BasidioOnly3896	U	KOG0166	No_hits	Yes	yes	0.00787054	no	1
BasidioOnly3900	None	no hit	No_hits	Yes	no	1	no	1
BasidioOnly3902	O	KOG2167	No_hits	No	yes	0.00287489	no	1
BasidioOnly3908	R	KOG1477	PHI:1070|MIG1|ABX79379|TX:318829|Magnaporthe oryzae|Loss of pathogenicity	No	yes	0.0214887	no	1
BasidioOnly3912	A	KOG1644	No_hits	No	no	1	no	1
BasidioOnly3918	J	KOG2509	No_hits	No	no	1	no	1
BasidioOnly3921	A	KOG2481	No_hits	Yes	no	1	no	1
BasidioOnly3924	None	no hit	No_hits	Yes	no	1	no	1
BasidioOnly3935	C	KOG4075	No_hits	Yes	no	1	no	1
BasidioOnly3942	U	KOG0094	PHI:339|CLPT1|CAC41973|TX:290576|Colletotrichum lindemuthianum|Reduced virulence	Yes	yes	0.0442324	no	1
BasidioOnly3944	A	KOG2749	No_hits	Yes	no	1	no	1
BasidioOnly3945	J	KOG2783	No_hits	No	no	1	no	1
BasidioOnly3947	A	KOG3980	No_hits	Yes	no	1	no	1
BasidioOnly3951	None	no hit	PHI:183|RBT1|AAG09787|TX:5476|Candida albicans|Reduced virulence	No	no	1	no	1
BasidioOnly3953	T	KOG2137	PHI:418|MST11||TX:318829|Magnaporthe oryzae|Loss of pathogenicity	No	yes	0.00748865	no	1
BasidioOnly3955	None	no hit	No_hits	No	yes	0.0397432	no	1
BasidioOnly3959	O	KOG2884	No_hits	Yes	yes	0.0324513	yes	0.0160543
BasidioOnly3961	Z,T	KOG1922	PHI:789|MGG_04116|EDJ99418|TX:318829|Magnaporthe oryzae|Reduced virulence	No	no	1	no	1
BasidioOnly3963	S	KOG2226	No_hits	No	no	1	no	1
BasidioOnly3965	P	KOG0202	PHI:440|PMR1|CAB87245|TX:5476|Candida albicans|Reduced virulence	Yes	yes	0.00025338	no	1
BasidioOnly3969	A	KOG0121	No_hits	No	no	1	no	1
BasidioOnly3970	K	KOG2239	No_hits	Yes	no	1	no	1
BasidioOnly3974	I	KOG3240	No_hits	Yes	no	1	no	1
BasidioOnly3976	T	KOG2197	No_hits	No	yes	0.0160847	no	1
BasidioOnly3978	O	KOG0911	No_hits	Yes	yes	0.000431484	no	1
BasidioOnly3979	O	KOG3288	No_hits	No	yes	0.0397432	no	1
BasidioOnly3981	F	KOG0572	PHI:672|CAS1|AAL35099|TX:192011|Cryptococcus neoformans|Increased virulence (Hypervirulence)	Yes	yes	0.000744976	yes	0.00208322
BasidioOnly3982	J	KOG2971	No_hits	Yes	no	1	no	1
BasidioOnly3985	T	KOG0198	PHI:476|STE11alpha|AAG30205|TX:5207|Cryptococcus neoformans|Reduced virulence	Yes	no	1	no	1
BasidioOnly3987	B,T	KOG2132	No_hits	No	no	1	no	1
BasidioOnly3991	J	KOG2780	No_hits	Yes	no	1	no	1
BasidioOnly3992	None	no hit	No_hits	Yes	yes	0.00144746	no	1
BasidioOnly3993	None	no hit	No_hits	Yes	no	1	no	1
BasidioOnly3996	J	KOG3449	No_hits	No	no	1	no	1
BasidioOnly3998	U	KOG3324	No_hits	Yes	no	1	no	1
BasidioOnly3999	K	KOG1861	No_hits	No	yes	0.00228962	no	1
BasidioOnly4000	G	KOG1444	No_hits	Yes	yes	0.0132597	yes	0.00619081
BasidioOnly4002	R	KOG1673	PHI:339|CLPT1|CAC41973|TX:290576|Colletotrichum lindemuthianum|Reduced virulence	Yes	no	1	no	1
BasidioOnly4003	M	KOG3364	No_hits	Yes	no	1	no	1
BasidioOnly4005	Z	KOG2826	No_hits	Yes	no	1	no	1
BasidioOnly4008	U	KOG2580	No_hits	No	no	1	no	1
BasidioOnly4015	A	KOG0272	PHI:211|CaTUP1|AAB63195|TX:5476|Candida albicans|Reduced virulence	No	no	1	no	1
BasidioOnly4016	None	no hit	No_hits	Yes	no	1	no	1
BasidioOnly4018	R	KOG2361	No_hits	No	no	1	no	1
BasidioOnly4024	O	KOG0367	No_hits	No	no	1	no	1
BasidioOnly4027	D	KOG3022	No_hits	No	no	1	no	1
BasidioOnly4029	J	KOG3254	No_hits	No	no	1	no	1
BasidioOnly4030	I	KOG4142	No_hits	No	no	1	no	1
BasidioOnly4031	S	KOG0858	No_hits	No	no	1	no	1
BasidioOnly4032	A	KOG2396	No_hits	No	no	1	no	1
BasidioOnly4033	U	KOG3316	No_hits	No	no	1	no	1
BasidioOnly4034	None	no hit	No_hits	No	yes	0.0059325	no	1
BasidioOnly4035	A	KOG3068	No_hits	No	yes	0.00146424	no	1
BasidioOnly4041	O	KOG3090	No_hits	No	no	1	no	1
BasidioOnly4042	O	KOG0907	No_hits	Yes	no	1	no	1
BasidioOnly4046	K	KOG2549	No_hits	No	no	1	no	1
BasidioOnly4047	A	KOG2573	PHI:80|TOP1|AAB39507|TX:5476|Candida albicans|Reduced virulence	Yes	no	1	no	1
BasidioOnly4048	N	KOG3896	No_hits	No	no	1	no	1
BasidioOnly4049	G,T	KOG0372	PHI:378|SIT4|EAK91146|TX:5476|Candida albicans|Reduced virulence	Yes	yes	0.00391596	yes	0.0223571
BasidioOnly4055	I	KOG3889	PHI:792|MGG_09250|EDJ97946|TX:318829|Magnaporthe oryzae|Reduced virulence	Yes	yes	0.00684917	no	1
BasidioOnly4057	D	KOG0822	No_hits	No	no	1	no	1
BasidioOnly4060	R	KOG1336	No_hits	Yes	no	1	yes	0.0488388
BasidioOnly4061	None	no hit	No_hits	No	no	1	no	1
BasidioOnly4062	O	KOG1867	No_hits	No	no	1	no	1
BasidioOnly4064	B	KOG2747	No_hits	No	no	1	no	1
BasidioOnly4066	A	KOG0350	PHI:423|VAD1|AAV41010|TX:5207|Cryptococcus neoformans|Reduced virulence	No	no	1	no	1
BasidioOnly4067	A	KOG0332	PHI:423|VAD1|AAV41010|TX:5207|Cryptococcus neoformans|Reduced virulence	Yes	no	1	yes	0.00181274
BasidioOnly4070	K	KOG1793	No_hits	No	no	1	no	1
BasidioOnly4072	R	KOG2920	No_hits	Yes	yes	0.00114036	no	1
BasidioOnly4074	None	no hit	No_hits	No	no	1	no	1
BasidioOnly4076	H	KOG2644	No_hits	No	no	1	no	1
BasidioOnly4078	R	KOG1315	No_hits	Yes	no	1	no	1
BasidioOnly4081	None	no hit	PHI:129|CAP60|AAC39450|TX:5207|Cryptococcus neoformans|Reduced virulence	No	no	1	no	1
BasidioOnly4082	R	KOG2484	No_hits	Yes	no	1	no	1
BasidioOnly4086	A	KOG2634	No_hits	No	no	1	no	1
BasidioOnly4093	T	KOG3519	PHI:283|CDC24|AAO25556|TX:5476|Candida albicans|Loss of pathogenicity	Yes	no	1	no	1
BasidioOnly4095	U	KOG1125	No_hits	Yes	no	1	no	1
BasidioOnly4096	T	KOG2313	No_hits	Yes	yes	0.0218487	yes	0.0321374
BasidioOnly4099	T	KOG0201	PHI:518|MST20|AAP93639|TX:318829|Magnaporthe oryzae|Unaffected pathogenicity	Yes	no	1	no	1
BasidioOnly4100	E	KOG1481	No_hits	Yes	yes	0.00196268	no	1
BasidioOnly4103	C	KOG0758	PHI:254|FOW1|BAB85760|TX:5507|Fusarium oxysporum|Reduced virulence	Yes	yes	0.000769844	no	1
BasidioOnly4104	T	KOG4406	No_hits	Yes	no	1	no	1
BasidioOnly4105	B	KOG1343	PHI:216|HDC1|AAK35180|TX:5017|Cochliobolus carbonum|Reduced virulence	No	no	1	no	1
BasidioOnly4106	G	KOG3221	No_hits	Yes	no	1	no	1
BasidioOnly4112	R	KOG0316	PHI:211|CaTUP1|AAB63195|TX:5476|Candida albicans|Reduced virulence	Yes	no	1	no	1
BasidioOnly4113	Y	KOG2439	No_hits	No	yes	0.028802	no	1
BasidioOnly4115	S	KOG4149	No_hits	Yes	no	1	no	1
BasidioOnly4117	A	KOG2202	No_hits	No	no	1	no	1
BasidioOnly4121	S	KOG2490	No_hits	No	no	1	no	1
BasidioOnly4122	None	no hit	No_hits	Yes	no	1	no	1
BasidioOnly4125	H	KOG2598	No_hits	No	yes	0.000227202	no	1
BasidioOnly4127	O	KOG2976	No_hits	Yes	no	1	no	1
BasidioOnly4131	J	KOG0433	No_hits	No	yes	0.045043	no	1
BasidioOnly4132	K	KOG3438	No_hits	No	no	1	no	1
BasidioOnly4133	U	KOG3745	No_hits	No	no	1	no	1
BasidioOnly4134	J	KOG2154	No_hits	No	no	1	no	1
BasidioOnly4136	C	KOG2450	No_hits	No	yes	0.000336676	no	1
BasidioOnly4140	S	KOG3012	No_hits	No	no	1	no	1
BasidioOnly4143	O	KOG3313	No_hits	Yes	no	1	no	1
BasidioOnly4145	None	no hit	No_hits	No	yes	0.0462608	no	1
BasidioOnly4146	O	KOG0417	No_hits	Yes	no	1	no	1
BasidioOnly4147	R	KOG3139	No_hits	No	no	1	no	1
BasidioOnly4148	K	KOG4183	No_hits	Yes	no	1	no	1
BasidioOnly4157	R	KOG1763	No_hits	Yes	yes	0.0316792	yes	0.0434991
BasidioOnly4161	None	no hit	No_hits	Yes	no	1	no	1
BasidioOnly4162	None	no hit	No_hits	Yes	yes	0.0406831	no	1
BasidioOnly4164	A	KOG0342	PHI:423|VAD1|AAV41010|TX:5207|Cryptococcus neoformans|Reduced virulence	No	no	1	no	1
BasidioOnly4165	C	KOG2909	No_hits	No	no	1	no	1
BasidioOnly4177	R	KOG2055	No_hits	No	no	1	no	1
BasidioOnly4178	U	KOG0078	PHI:339|CLPT1|CAC41973|TX:290576|Colletotrichum lindemuthianum|Reduced virulence	No	no	1	no	1
BasidioOnly4179	S	KOG2385	No_hits	No	no	1	no	1
BasidioOnly4182	D,L	KOG3999	No_hits	No	no	1	no	1
BasidioOnly4183	C	KOG1494	No_hits	Yes	yes	0.0278215	no	1
BasidioOnly4185	O	KOG0173	No_hits	Yes	no	1	yes	0.00734329
BasidioOnly4188	U	KOG0073	No_hits	Yes	no	1	no	1
BasidioOnly4190	C	KOG2792	No_hits	Yes	yes	0.0321799	yes	0.0277699
BasidioOnly4191	Q	KOG1599	No_hits	No	yes	0.00220228	no	1
BasidioOnly4192	U	KOG1984	No_hits	No	no	1	no	1
BasidioOnly4193	J	KOG2241	No_hits	Yes	no	1	no	1
BasidioOnly4353	O	KOG1865	No_hits	Yes	no	1	no	1
BasidioOnly4354	O	KOG2463	PHI:517|CaEAP1|EAK95520|TX:5476|Candida albicans|Reduced virulence	Yes	no	1	no	1
BasidioOnly4355	L	KOG4071	No_hits	No	no	1	no	1
BasidioOnly4357	None	no hit	No_hits	No	no	1	no	1
BasidioOnly4358	None	no hit	No_hits	No	no	1	no	1
BasidioOnly4367	None	no hit	PHI:697|ugt51E1|AAM81358|TX:5022|Leptosphaeria maculans|Unaffected pathogenicity	Yes	yes	0.000500896	yes	0.0242291
BasidioOnly4372	S	KOG1910	No_hits	No	no	1	no	1
BasidioOnly4373	R	KOG2615	No_hits	Yes	yes	0.0402794	no	1
BasidioOnly4374	L,T	KOG0133	PHI:1052|PHL1|ACB38886|TX:135779|Cercospora zeae-maydis|Unaffected pathogenicity	No	yes	6.71259e-05	no	1
BasidioOnly4375	C,O	KOG1672	No_hits	Yes	no	1	no	1
BasidioOnly4377	O	KOG2879	No_hits	Yes	no	1	no	1
BasidioOnly4379	None	no hit	PHI:789|MGG_04116|EDJ99418|TX:318829|Magnaporthe oryzae|Reduced virulence	Yes	no	1	no	1
BasidioOnly4382	I	KOG0064	PHI:1018|ABC3|AAZ81480|TX:318829|Magnaporthe oryzae|Loss of pathogenicity	Yes	yes	0.0145951	no	1
BasidioOnly4383	C	KOG0769	PHI:254|FOW1|BAB85760|TX:5507|Fusarium oxysporum|Reduced virulence	Yes	no	1	no	1
BasidioOnly4384	E	KOG3055	No_hits	No	yes	0.0120119	no	1
BasidioOnly4386	A	KOG0345	PHI:423|VAD1|AAV41010|TX:5207|Cryptococcus neoformans|Reduced virulence	No	yes	1.09333e-07	no	1
BasidioOnly4387	None	no hit	No_hits	No	no	1	no	1
BasidioOnly4388	O	KOG0416	No_hits	Yes	no	1	no	1
BasidioOnly4392	A	KOG1780	No_hits	Yes	no	1	no	1
BasidioOnly4393	J	KOG2648	No_hits	Yes	no	1	no	1
BasidioOnly4395	K	KOG0871	No_hits	Yes	no	1	no	1
BasidioOnly4397	A	KOG1869	No_hits	No	yes	0.0490821	no	1
BasidioOnly4398	U	KOG3487	No_hits	No	no	1	no	1
BasidioOnly4410	J	KOG0878	No_hits	Yes	yes	0.0247587	no	1
BasidioOnly4411	T	KOG1152	PHI:360|KIN1|AAW46354|TX:5207|Cryptococcus neoformans|Reduced virulence	No	no	1	no	1
BasidioOnly4414	I	KOG3059	No_hits	No	no	1	no	1
BasidioOnly4418	C	KOG0761	No_hits	Yes	yes	0.0183705	no	1
BasidioOnly4422	O	KOG0420	No_hits	No	yes	0.029021	no	1
BasidioOnly4427	I	KOG4540	No_hits	Yes	no	1	no	1
BasidioOnly4428	L	KOG1508	No_hits	Yes	no	1	no	1
BasidioOnly4429	I	KOG0064	PHI:1018|ABC3|AAZ81480|TX:318829|Magnaporthe oryzae|Loss of pathogenicity	Yes	no	1	no	1
BasidioOnly4430	U	KOG3336	No_hits	Yes	no	1	no	1
BasidioOnly4433	U	KOG3337	No_hits	No	no	1	no	1
BasidioOnly4438	O	KOG2157	No_hits	No	yes	0.00363946	no	1
BasidioOnly4439	J	KOG3434	No_hits	Yes	no	1	no	1
BasidioOnly4441	E	KOG1537	No_hits	Yes	yes	0.00777228	yes	0.00867169
BasidioOnly4442	O	KOG0317	No_hits	Yes	no	1	no	1
BasidioOnly4445	J	KOG2917	No_hits	Yes	no	1	no	1
BasidioOnly4446	O	KOG0427	No_hits	No	yes	0.0218487	no	1
BasidioOnly4450	D	KOG2073	No_hits	No	no	1	no	1
BasidioOnly4452	J	KOG1765	No_hits	No	yes	0.00744281	no	1
BasidioOnly4453	K	KOG1597	No_hits	No	no	1	no	1
BasidioOnly4457	C	KOG0525	No_hits	Yes	no	1	no	1
BasidioOnly4461	U	KOG0084	PHI:339|CLPT1|CAC41973|TX:290576|Colletotrichum lindemuthianum|Reduced virulence	No	no	1	no	1
BasidioOnly4464	F	KOG0888	No_hits	Yes	yes	0.0409497	no	1
BasidioOnly4465	L	KOG0989	No_hits	No	yes	0.00385825	no	1
BasidioOnly4469	R	KOG1331	No_hits	Yes	no	1	no	1
BasidioOnly4470	O	KOG2817	No_hits	No	no	1	no	1
BasidioOnly4477	S	KOG3114	No_hits	Yes	no	1	no	1
BasidioOnly4484	None	no hit	No_hits	No	no	1	no	1
BasidioOnly4487	Z	KOG3430	No_hits	No	no	1	no	1
BasidioOnly4490	C,O	KOG3996	No_hits	No	no	1	no	1
BasidioOnly4491	G	KOG2426	No_hits	No	no	1	no	1
BasidioOnly4494	J	KOG1613	No_hits	No	no	1	no	1
BasidioOnly4499	None	no hit	No_hits	No	no	1	no	1
BasidioOnly4500	I	KOG3957	No_hits	No	no	1	no	1
BasidioOnly4509	None	no hit	No_hits	Yes	no	1	no	1
BasidioOnly4515	O	KOG1651	No_hits	Yes	no	1	no	1
BasidioOnly4517	S	KOG4100	No_hits	No	no	1	no	1
BasidioOnly4521	None	no hit	No_hits	No	no	1	no	1
BasidioOnly4523	O	KOG0723	No_hits	No	no	1	no	1
BasidioOnly4531	S	KOG1843	No_hits	Yes	no	1	no	1
BasidioOnly4532	None	no hit	No_hits	No	no	1	no	1
BasidioOnly4534	Z	KOG3121	No_hits	Yes	no	1	no	1
BasidioOnly4536	K	KOG1946	No_hits	Yes	no	1	no	1
BasidioOnly4537	C,U	KOG1119	No_hits	No	no	1	no	1
BasidioOnly4541	R	KOG3138	No_hits	No	no	1	no	1
BasidioOnly4545	K	KOG4134	PHI:789|MGG_04116|EDJ99418|TX:318829|Magnaporthe oryzae|Reduced virulence	No	no	1	no	1
BasidioOnly4546	None	no hit	No_hits	No	no	1	no	1
BasidioOnly4549	U	KOG0080	PHI:339|CLPT1|CAC41973|TX:290576|Colletotrichum lindemuthianum|Reduced virulence	No	yes	0.0121663	no	1
BasidioOnly4550	Q	KOG0725	PHI:784|MGG_00056|EDK03390|TX:318829|Magnaporthe oryzae|Reduced virulence	Yes	yes	0.0205103	no	1
BasidioOnly4553	E	KOG2663	No_hits	No	no	1	no	1
BasidioOnly4554	J	KOG2713	No_hits	No	yes	0.000492636	no	1
BasidioOnly4556	T	KOG3689	PHI:856|PDE2|EAL02391|TX:5476|Candida albicans|Reduced virulence	No	no	1	no	1
BasidioOnly4560	P	KOG2662	No_hits	No	no	1	no	1
BasidioOnly4561	A	KOG1781	No_hits	No	no	1	no	1
BasidioOnly4564	U	KOG1962	No_hits	Yes	no	1	no	1
BasidioOnly4565	None	no hit	No_hits	Yes	yes	0.0117359	yes	0.0234941
BasidioOnly4569	K	KOG1952	No_hits	No	yes	0.0038854	no	1
BasidioOnly4572	H	KOG3244	No_hits	No	yes	0.00945028	no	1
BasidioOnly4573	S	KOG2946	No_hits	Yes	no	1	no	1
BasidioOnly4579	P	KOG3413	No_hits	No	no	1	no	1
BasidioOnly4581	None	no hit	No_hits	Yes	yes	0.029021	no	1
BasidioOnly4582	T	KOG0201	PHI:518|MST20|AAP93639|TX:318829|Magnaporthe oryzae|Unaffected pathogenicity	Yes	no	1	no	1
BasidioOnly4583	R	KOG3034	No_hits	No	no	1	no	1
BasidioOnly4584	T	KOG2210	No_hits	No	yes	0.00331063	no	1
BasidioOnly4586	K	KOG4661	No_hits	Yes	no	1	no	1
BasidioOnly4718	None	no hit	No_hits	No	no	1	no	1
BasidioOnly4731	U	KOG0071	PHI:339|CLPT1|CAC41973|TX:290576|Colletotrichum lindemuthianum|Reduced virulence	Yes	no	1	no	1
BasidioOnly4732	A	KOG0328	PHI:423|VAD1|AAV41010|TX:5207|Cryptococcus neoformans|Reduced virulence	No	no	1	no	1
BasidioOnly4733	F	KOG4203	No_hits	No	no	1	no	1
BasidioOnly4734	S	KOG3319	No_hits	Yes	no	1	no	1
BasidioOnly4736	T	KOG0600	PHI:172|CRK1|AAD25159|TX:5476|Candida albicans|Loss of pathogenicity	Yes	no	1	no	1
BasidioOnly4748	T	KOG3348	No_hits	No	no	1	no	1
BasidioOnly4753	S	KOG1699	PHI:784|MGG_00056|EDK03390|TX:318829|Magnaporthe oryzae|Reduced virulence	Yes	yes	0.00144746	yes	0.0114302
BasidioOnly4754	U	KOG2910	No_hits	Yes	no	1	no	1
BasidioOnly4756	H	KOG1324	No_hits	No	yes	0.0324758	no	1
BasidioOnly4758	J	KOG1416	No_hits	No	yes	0.0207471	no	1
BasidioOnly4759	E	KOG2797	No_hits	Yes	no	1	no	1
BasidioOnly4767	S	KOG3195	No_hits	No	no	1	no	1
BasidioOnly4768	A	KOG3459	No_hits	Yes	no	1	no	1
BasidioOnly4769	R	KOG0266	PHI:211|CaTUP1|AAB63195|TX:5476|Candida albicans|Reduced virulence	Yes	no	1	no	1
BasidioOnly4771	J	KOG3445	No_hits	Yes	no	1	no	1
BasidioOnly4772	K	KOG1721	PHI:864|ZafA|ABJ98717|TX:5085|Aspergillus fumigatus|Loss of pathogenicity	Yes	yes	0.0023694	no	1
BasidioOnly4774	None	no hit	No_hits	Yes	no	1	no	1
BasidioOnly4776	S	KOG3140	No_hits	Yes	no	1	yes	0.00337326
BasidioOnly4777	T	KOG0748	No_hits	Yes	no	1	yes	0.016436
BasidioOnly4782	O	KOG1816	No_hits	Yes	no	1	no	1
BasidioOnly4786	A	KOG4150	No_hits	No	no	1	no	1
BasidioOnly4787	K	KOG3398	No_hits	Yes	no	1	no	1
BasidioOnly4788	None	no hit	PHI:465|KIN2|AAB63337|TX:5270|Ustilago maydis|Reduced virulence	No	yes	0.0316792	no	1
BasidioOnly4789	None	no hit	No_hits	Yes	no	1	yes	0.0494048
BasidioOnly4790	J	KOG1384	No_hits	No	no	1	no	1
BasidioOnly4799	O	KOG2603	No_hits	Yes	no	1	no	1
BasidioOnly4809	None	no hit	No_hits	No	no	1	no	1
BasidioOnly4810	R	KOG0393	PHI:1061|MgRho3|ABK60346|TX:318829|Magnaporthe oryzae|Loss of pathogenicity	No	no	1	no	1
BasidioOnly4819	U	KOG4068	No_hits	Yes	no	1	no	1
BasidioOnly4824	G	KOG2575	No_hits	Yes	yes	0.0207471	no	1
BasidioOnly4829	U,Y	KOG1991	No_hits	No	yes	0.0209183	no	1
BasidioOnly4831	J	KOG3933	No_hits	No	no	1	no	1
BasidioOnly4832	Z	KOG1735	No_hits	No	yes	0.0294864	no	1
BasidioOnly4835	A	KOG0119	No_hits	No	no	1	no	1
BasidioOnly4839	U	KOG1060	No_hits	No	no	1	no	1
BasidioOnly4842	None	no hit	No_hits	No	yes	0.0109473	no	1
BasidioOnly4850	K	KOG1598	No_hits	Yes	no	1	no	1
BasidioOnly4856	None	no hit	No_hits	No	yes	0.0442199	no	1
BasidioOnly4864	A	KOG1784	No_hits	No	no	1	no	1
BasidioOnly4865	None	no hit	No_hits	No	no	1	no	1
BasidioOnly4867	T	KOG0605	PHI:158|UKC1|AAC09291|TX:5270|Ustilago maydis|Reduced virulence	No	yes	0.0383932	no	1
BasidioOnly4872	J	KOG1462	No_hits	Yes	no	1	no	1
BasidioOnly4882	T	KOG0592	PHI:428|TPK2|AAF64072|TX:5476|Candida albicans|Reduced virulence	Yes	no	1	no	1
BasidioOnly4885	T	KOG0531	PHI:797|MGG_01481|EDK04805|TX:318829|Magnaporthe oryzae|Reduced virulence	Yes	yes	0.00144746	no	1
BasidioOnly4895	None	no hit	PHI:87|EFG1|CAA83640|TX:5476|Candida albicans|Loss of pathogenicity	Yes	yes	0.0428429	no	1
BasidioOnly4902	None	no hit	No_hits	No	no	1	no	1
BasidioOnly4903	R	KOG1102	No_hits	Yes	yes	0.0078145	no	1
BasidioOnly4908	O,T	KOG3250	No_hits	No	no	1	no	1
BasidioOnly4913	C	KOG4077	No_hits	Yes	no	1	no	1
BasidioOnly4915	T	KOG0598	PHI:515|UKB1|AAL93208|TX:5270|Ustilago maydis|Reduced virulence	Yes	no	1	no	1
BasidioOnly5055	F	KOG1712	No_hits	No	yes	0.0382607	no	1
BasidioOnly5061	K	KOG3149	No_hits	No	no	1	no	1
BasidioOnly5062	S	KOG4463	No_hits	No	no	1	no	1
BasidioOnly5066	F	KOG1377	PHI:506|URA3|AAA34824|TX:4932|Saccharomyces cerevisiae|Reduced virulence	No	no	1	no	1
BasidioOnly5071	F	KOG3379	No_hits	Yes	no	1	no	1
BasidioOnly5074	None	no hit	PHI:359|KER1|AAK14386|TX:5476|Candida albicans|Reduced virulence	No	no	1	no	1
BasidioOnly5077	O	KOG4159	No_hits	Yes	no	1	no	1
BasidioOnly5080	J	KOG3429	No_hits	No	no	1	no	1
BasidioOnly5087	U	KOG0092	PHI:339|CLPT1|CAC41973|TX:290576|Colletotrichum lindemuthianum|Reduced virulence	No	no	1	no	1
BasidioOnly5091	S	KOG3190	No_hits	No	no	1	no	1
BasidioOnly5099	J	KOG3424	No_hits	Yes	yes	0.0254651	no	1
BasidioOnly5100	T	KOG1309	No_hits	Yes	no	1	no	1
BasidioOnly5102	None	no hit	No_hits	Yes	no	1	no	1
BasidioOnly5112	None	no hit	No_hits	No	no	1	no	1
BasidioOnly5114	G	KOG2234	PHI:357|HGC1|EAL00089|TX:5476|Candida albicans|Reduced virulence	Yes	no	1	no	1
BasidioOnly5117	K	KOG4011	No_hits	No	no	1	no	1
BasidioOnly5119	G	KOG1220	PHI:703|RfbB|AAF93418|TX:345073|Vibrio cholerae|Reduced virulence	Yes	yes	0.0306367	no	1
BasidioOnly5122	None	no hit	No_hits	Yes	no	1	no	1
BasidioOnly5131	A	KOG3387	No_hits	No	no	1	no	1
BasidioOnly5132	T	KOG2174	No_hits	No	no	1	no	1
BasidioOnly5134	Z	KOG2053	No_hits	No	no	1	no	1
BasidioOnly5135	J	KOG1723	No_hits	Yes	yes	0.0475981	no	1
BasidioOnly5137	L	KOG2994	No_hits	No	no	1	no	1
BasidioOnly5151	None	no hit	No_hits	No	no	1	no	1
BasidioOnly5156	L	KOG2108	No_hits	No	yes	2.8208e-06	no	1
BasidioOnly5167	C	KOG1662	No_hits	Yes	no	1	yes	0.0293813
BasidioOnly5173	None	no hit	PHI:789|MGG_04116|EDJ99418|TX:318829|Magnaporthe oryzae|Reduced virulence	Yes	yes	0.0442324	no	1
BasidioOnly5175	C	KOG1198	PHI:714|PKS4 (related: ZEA1)|ABB90283|TX:5518|Fusarium graminearum|Unaffected pathogenicity	Yes	no	1	no	1
BasidioOnly5177	U	KOG1743	No_hits	Yes	no	1	no	1
BasidioOnly5185	O	KOG0712	PHI:981|hopI1|AAL84247|TX:59511|Pseudomonas syringae|Effector (plant avirulence determinant)	No	yes	0.00213219	no	1
BasidioOnly5188	C	KOG1260	PHI:261|ICL1|AAM89498|TX:5022|Leptosphaeria maculans|Reduced virulence	Yes	no	1	no	1
BasidioOnly5196	O	KOG3281	No_hits	No	no	1	no	1
BasidioOnly5198	None	no hit	No_hits	No	no	1	no	1
BasidioOnly5199	R	KOG1492	No_hits	No	no	1	no	1
BasidioOnly5200	C	KOG3477	No_hits	No	no	1	no	1
BasidioOnly5347	Q	KOG1611	No_hits	Yes	no	1	no	1
BasidioOnly5352	F	KOG1018	No_hits	No	no	1	no	1
BasidioOnly5359	S	KOG3267	No_hits	No	no	1	no	1
BasidioOnly5361	None	no hit	No_hits	No	no	1	no	1
BasidioOnly5363	A	KOG3911	No_hits	No	yes	0.00495468	no	1
BasidioOnly5367	None	no hit	No_hits	No	yes	0.0468557	no	1
BasidioOnly5374	A	KOG1774	No_hits	Yes	no	1	yes	0.00337326
BasidioOnly5380	G	KOG0235	No_hits	No	no	1	no	1
BasidioOnly5403	F	KOG2835	No_hits	No	no	1	no	1
BasidioOnly5415	O	KOG0546	PHI:249|CYP1|AAG13968|TX:318829|Magnaporthe oryzae|Reduced virulence	Yes	no	1	no	1
BasidioOnly5416	J	KOG0436	No_hits	No	no	1	no	1
BasidioOnly5436	M	KOG4629	No_hits	No	yes	0.0186135	no	1
BasidioOnly5437	T	KOG2381	No_hits	No	no	1	no	1
BasidioOnly5439	R	KOG2785	No_hits	Yes	no	1	no	1
BasidioOnly5442	U	KOG0565	PHI:175|HWP1|AAC96368|TX:5476|Candida albicans|Reduced virulence	Yes	no	1	no	1
BasidioOnly5455	C	KOG2617	PHI:447|MCSA|CAI61947|TX:5085|Aspergillus fumigatus|Reduced virulence	Yes	no	1	no	1
BasidioOnly5464	None	no hit	No_hits	Yes	no	1	no	1
BasidioOnly5468	R	KOG4131	No_hits	Yes	no	1	no	1
BasidioOnly5470	M	KOG0621	No_hits	No	no	1	no	1
BasidioOnly5588	None	no hit	PHI:166|CHIP2|AAD53262|TX:5457|Colletotrichum gloeosporioides|Unaffected pathogenicity	No	yes	0.000768694	no	1
BasidioOnly5590	C	KOG3361	No_hits	No	no	1	no	1
BasidioOnly5603	T	KOG0698	PHI:241|CAC1|AAG60619|TX:5207|Cryptococcus neoformans|Loss of pathogenicity	No	no	1	no	1
BasidioOnly5605	T	KOG3217	No_hits	No	yes	0.0383932	no	1
BasidioOnly5617	B	KOG4652	No_hits	No	no	1	no	1
BasidioOnly5618	R	KOG3675	No_hits	No	yes	0.000492636	no	1
BasidioOnly5623	E	KOG3143	PHI:121|PTH3|AAB88888|TX:318829|Magnaporthe oryzae|Loss of pathogenicity	No	no	1	no	1
BasidioOnly5626	U	KOG3230	No_hits	No	no	1	no	1
BasidioOnly5630	None	no hit	No_hits	No	no	1	no	1
BasidioOnly5631	J	KOG0832	No_hits	Yes	no	1	no	1
BasidioOnly5634	None	no hit	No_hits	No	no	1	no	1
BasidioOnly5643	C	KOG3432	PHI:435|VMA7|EAL02110|TX:5476|Candida albicans|Loss of pathogenicity	Yes	no	1	no	1
BasidioOnly5650	U	KOG2667	No_hits	Yes	yes	2.71895e-05	no	1
BasidioOnly5670	None	no hit	No_hits	No	yes	0.0115582	no	1
BasidioOnly5681	None	no hit	No_hits	No	no	1	no	1
BasidioOnly5689	None	no hit	No_hits	No	no	1	no	1
BasidioOnly5695	O	KOG3258	PHI:436|ESS1|AAN03477|TX:5207|Cryptococcus neoformans|Reduced virulence	No	yes	0.0349251	no	1
BasidioOnly5707	None	no hit	No_hits	No	yes	0.0316792	no	1
BasidioOnly5860	U	KOG3444	No_hits	Yes	no	1	no	1
BasidioOnly5867	K	KOG3507	No_hits	Yes	no	1	no	1
BasidioOnly5870	U	KOG0864	No_hits	Yes	no	1	no	1
BasidioOnly5881	T	KOG1630	No_hits	Yes	no	1	no	1
BasidioOnly5894	O	KOG3003	No_hits	No	no	1	no	1
BasidioOnly5896	J	KOG3311	No_hits	No	no	1	no	1
BasidioOnly5900	U	KOG2887	No_hits	Yes	no	1	no	1
BasidioOnly5903	None	no hit	No_hits	Yes	no	1	no	1
BasidioOnly5915	None	no hit	No_hits	No	no	1	no	1
BasidioOnly5929	None	no hit	No_hits	No	no	1	no	1
BasidioOnly5943	G	KOG3765	No_hits	Yes	no	1	yes	0.044718
BasidioOnly5975	None	no hit	No_hits	Yes	no	1	no	1
BasidioOnly6117	J	KOG1741	No_hits	Yes	no	1	no	1
BasidioOnly6136	U	KOG2629	No_hits	Yes	no	1	no	1
BasidioOnly6158	None	no hit	PHI:786|MGG_04538|EDK05615|TX:318829|Magnaporthe oryzae|Reduced virulence	No	no	1	no	1
BasidioOnly6195	None	no hit	No_hits	No	no	1	no	1
BasidioOnly6674	None	no hit	No_hits	No	no	1	no	1
BasidioOnly6880	C	KOG0758	No_hits	Yes	yes	0.0178308	no	1
BasidioOnly6993	None	no hit	No_hits	No	no	1	no	1
BasidioOnly7104	None	no hit	No_hits	No	yes	0.0287606	no	1
BasidioOnly7113	None	no hit	No_hits	Yes	no	1	no	1
BasidioOnly7140	None	no hit	No_hits	Yes	no	1	no	1
BasidioOnly7180	Q	KOG0725	PHI:784|MGG_00056|EDK03390|TX:318829|Magnaporthe oryzae|Reduced virulence	No	no	1	no	1
BasidioOnly7778	Q	KOG0725	PHI:805|MGG_00124|EDK03309|TX:318829|Magnaporthe oryzae|Reduced virulence	Yes	yes	0.0347133	yes	9.27274e-05
BasidioOnly8235	K	KOG0385	No_hits	Yes	yes	0.0207471	no	1
BasidioOnly8760	Q	KOG1199	PHI:784|MGG_00056|EDK03390|TX:318829|Magnaporthe oryzae|Reduced virulence	No	no	1	no	1
BasidioOnly9264	T	KOG0787	No_hits	Yes	no	1	no	1
