# Supplementary material for: Genomic Patterns of Positive Selection at the Origin of Rust Fungi
Source: PLoS One. 2015 Dec 3;10(12):e0143959. doi: 10.1371/journal.pone.0143959 (PMC4669144; doi:10.1371/journal.pone.0143959)
Supplement: S5 Table — (XLS) [file pone.0143959.s006.xls]

## Sheet: Folha1
Supplementary table 5.	Enrichment analyzes overview
			basidioPAML				basidioPAML_Hv				Shared genes between basidioPAML and basidioPAML_hv
general	description	class	Reference genes	Selected genes	fold change	Fisher test p-value	Reference genes	Selected genes	fold change	Fisher test p-value	Reference genes	Selection basidioPAML	fold chage	Fisher test p-value
INFORMATION STORAGE AND PROCESSING	RNA processing and modification	A	84	22	0.791338	0.4120	43	5	0.593694	0.3139	43	11	0.722141	0.4213
INFORMATION STORAGE AND PROCESSING	Chromatin structure and dynamics	B	14	3	0.647458	0.5858	2	0	0	1	2	0	0	NA
METABOLISM	Energy production and conversion	C	59	24	1.22907	0.4349	50	15	1.53173	0.2275	50	22	1.24208	1
CELLULAR PROCESSES AND SIGNALING	Cell cycle control, cell division, chromosome partitioning	D	29	11	1.14608	0.7125	12	3	1.27644	0.7270	12	5	1.17622	0.4052
METABOLISM	Amino acid transport and metabolism	E	36	22	1.84646	0.0314	19	7	1.88107	0.1854	19	13	s	0.1000
METABOLISM	Nucleotide transport and metabolism	F	16	5	0.94421	1.0000	6	1	0.850962	1	6	2	0.940972	1.0000
METABOLISM	Carbohydrate transport and metabolism	G	29	14	1.45864	0.2841	17	4	1.20136	0.7673	17	12	1.99265	0.0857
METABOLISM	Coenzyme transport and metabolism	H	24	12	1.51074	0.2481	11	3	1.39248	0.7154	11	3	0.769886	1.0000
METABOLISM	Lipid transport and metabolism	I	28	12	1.29492	0.4624	23	8	1.77592	0.2198	23	12	1.47283	0.3267
INFORMATION STORAGE AND PROCESSING	Translation, ribosomal structure and biogenesis	J	91	39	1.29492	0.2069	47	10	1.08633	0.8542	47	24	1.44149	0.1264
INFORMATION STORAGE AND PROCESSING	Transcription	K	44	13	0.892708	0.8756	20	1	0.255288	0.2278	20	6	0.846875	0.8237
INFORMATION STORAGE AND PROCESSING	Replication, recombination and repair	L	34	10	0.888668	0.8600	12	3	1.27644	0.7270	12	3	0.705729	0.7703
CELLULAR PROCESSES AND SIGNALING	Cell wall/membrane/envelope biogenesis	M	6	2	1.00716	1.0000	2	0	0	NA	2	0	0	NA
CELLULAR PROCESSES AND SIGNALING	Cell motility	N	1	0	0	NA	0	0		NA	0	0	NA	NA
		no hits	115	27	0.709389	0.1236	45	6	0.680769	0.4349	45	14	0.878241	0.7592
CELLULAR PROCESSES AND SIGNALING	Posttranslational modification, protein turnover, chaperones	O	100	31	0.936656	0.8322	72	16	1.13462	0.7619	72	21	0.823351	0.5296
METABOLISM	Inorganic ion transport and metabolism	P	12	4	1.00716	1.0000	9	1	0.567308	1	9	4	1.25463	0.7518
METABOLISM	Secondary metabolites biosynthesis, transport and catabolism	Q	12	7	1.76253	0.2844	9	4	2.26923	0.2520	9	6	1.88194	0.2417
POORLY CHARACTERIZED	General function prediction only	R	63	22	1.05512	0.8972	30	4	0.680769	0.6350	30	10	0.940972	1
POORLY CHARACTERIZED	Function unknown	S	55	12	0.65923	0.2442	26	6	1.17825	0.8083	26	7	0.760016	0.6852
CELLULAR PROCESSES AND SIGNALING	Signal transduction mechanisms	T	72	15	0.629473	0.1221	39	4	0.523669	0.2845	39	6	0.434295	0.0758
CELLULAR PROCESSES AND SIGNALING	Intracellular trafficking, secretion, and vesicular transport	U	86	19	0.667535	0.1257	46	3	0.332985	0.1136	46	9	0.55231	0.1474
CELLULAR PROCESSES AND SIGNALING	Defense mechanisms	V	2	0	0	NA	1	0	0	NA	1	0	0	NA
CELLULAR PROCESSES AND SIGNALING	Extracellular structures	W	1	1	3.02147	0.4379	0	0		NA	0	0	NA	NA
CELLULAR PROCESSES AND SIGNALING	Nuclear structure	Y	4	3	2.2661	0.3766	0	0		NA	0	0	NA	NA
CELLULAR PROCESSES AND SIGNALING	Cytoskeleton	Z	26	5	0.581052	0.3003	14	1	0.364698	0.4858	14	2	0.403274	0.3845

## Sheet: Folha2
Amino acid transport and metabolism	1.84646	1.88107
Secondary metabolites biosynthesis, transport and catabolism	1.76253	2.26923
Coenzyme transport and metabolism	1.51074	1.39248
Carbohydrate transport and metabolism	1.45864	1.20136
Lipid transport and metabolism	1.29492	1.77592
Translation, ribosomal structure and biogenesis	1.29492	1.08633
Energy production and conversion	1.22907	1.53173
Cell cycle control, cell division, chromosome partitioning	1.14608	1.27644
General function prediction only	1.05512	0.680769
Cell wall/membrane/envelope biogenesis	1.00716	0
Inorganic ion transport and metabolism	1.00716	0.567308
Nucleotide transport and metabolism	0.94421	0.850962
Posttranslational modification, protein turnover, chaperones	0.936656	1.13462
Transcription	0.892708	0.255288
Replication, recombination and repair	0.888668	1.27644
RNA processing and modification	0.791338	0.593694
Intracellular trafficking, secretion, and vesicular transport	0.667535	0.332985
Function unknown	0.65923	1.17825
Chromatin structure and dynamics	0.647458	0
Signal transduction mechanisms	0.629473	0.523669
Cytoskeleton	0.581052	0.364698
